# Supplementary material for: Short-term variability of the human serum metabolome depending on nutritional and metabolic health status
Source: Sci Rep. 2020 Oct 1;10:16310. doi: 10.1038/s41598-020-72914-7 (PMC7530737; doi:10.1038/s41598-020-72914-7)
Supplement: Supplementary file 1 — Supplementary Information 1. [file 41598_2020_72914_MOESM1_ESM.xlsx]

## Sheet: participants_characteristics
Individual	Sex	Health Group	BMI	HbA1c
101	f	healthy	27.9	5.05
102	m	healthy	20.5	5.58
103	f	healthy	21.4	5.4
104	f	healthy	27.2	5.08
105	m	healthy	26.5	5.7
106	f	healthy	20.5	5.4
107	m	healthy	24.7	5.57
108	f	healthy	19.9	5.85
109	f	healthy	20.8	5.46
110	f	healthy	27.8	4.87
201	m	prediabetes	34.8	5.86
202	f	prediabetes	28.3	6.29
203	m	prediabetes	32.3	5.94
204	m	prediabetes	38.9	6
205	m	prediabetes	35.4	5.94
206	f	prediabetes	33.7	6.02
207	m	prediabetes	30	5.45
208	f	prediabetes	40.1	6.05
209	f	prediabetes	29.2	5.9
210	m	prediabetes	41.9	5.1
301	m	diabetes	38.9	7.84
302	m	diabetes	32.9	7.83
303	m	diabetes	32.7	6.7
304	m	diabetes	27.5	6.7
305	m	diabetes	30.2	7.72
306	m	diabetes	26.6	7.53
307	m	diabetes	34.3	8
308	m	diabetes	27	6.99
309	m	diabetes	27.2	6.94
310	m	diabetes	38.6	9.1

## Sheet: Data_merged_scaled_imputed
										CLIENT_IDENTIFIER	101-d2-MMT(-0.5h)-S002	101-d2-MMT(+1h)-S032	101-d14-MMT(-0.5h)-S002	101-d14-MMT(+1h)-S032	101-d28-MMT(-0.5h)-S002	101-d28-MMT(+1h)-S032	102-d2-MMT(-0.5h)-S002	102-d2-MMT(+1h)-S032	102-d14-MMT(-0.5h)-S002	102-d14-MMT(+1h)-S032	102-d28-MMT(-0.5h)-S002	102-d28-MMT(+1h)-S032	103-d2-MMT(-0.5h)-S002	103-d2-MMT(+1h)-S032	103-d14-MMT(-0.5h)-S002	103-d14-MMT(+1h)-S032	103-d28-MMT(-0.5h)-S002	103-d28-MMT(+1h)-S032	104-d2-MMT(-0.5h)-S000	104-d2-MMT(+1h)-S003	104-d14-MMT(-0.5h)-S000	104-d14-MMT(+1h)-S003	104-d28-MMT(-0.5h)-S000	104-d28-MMT(+1h)-S003	105-d2-MMT(-0.5h)-S002	105-d2-MMT(+1h)-S032	105-d14-MMT(-0.5h)-S002	105-d14-MMT(+1h)-S032	105-d28-MMT(-0.5h)-S002	105-d28-MMT(+1h)-S032	106-d2-MMT(-0.5h)-S000	106-d2-MMT(+1h)-S003	106-d14-MMT(-0.5h)-S000	106-d14-MMT(+1h)-S003	106-d28-MMT(-0.5h)-S000	106-d28-MMT(+1h)-S003	107-d2-MMT(-0.5h)-S002	107-d2-MMT(+1h)-S032	107-d14-MMT(-0.5h)-S002
										PARENT_SAMPLE_ID	2904988	2904989	2904991	2904992	2904994	2904995	2904996	2904997	2904999	2905000	2905002	2905003	2905004	2905005	2905007	2905008	2905010	2905011	3294149	3294150	3294151	3294152	3294153	3294154	2905012	2905013	2905015	2905016	2905018	2905019	3294155	3294156	3294157	3294158	3294159	3294160	2905020	2905021	2905023
										CLIENT_MATRIX	Serum	Serum	Serum	Serum	Serum	Serum	Serum	Serum	Serum	Serum	Serum	Serum	Serum	Serum	Serum	Serum	Serum	Serum	Serum	Serum	Serum	Serum	Serum	Serum	Serum	Serum	Serum	Serum	Serum	Serum	Serum	Serum	Serum	Serum	Serum	Serum	Serum	Serum	Serum
										DAY	D2	D2	D14	D14	D28	D28	D2	D2	D14	D14	D28	D28	D2	D2	D14	D14	D28	D28	D2	D2	D14	D14	D28	D28	D2	D2	D14	D14	D28	D28	D2	D2	D14	D14	D28	D28	D2	D2	D14
										Health	Healthy	Healthy	Healthy	Healthy	Healthy	Healthy	Healthy	Healthy	Healthy	Healthy	Healthy	Healthy	Healthy	Healthy	Healthy	Healthy	Healthy	Healthy	Healthy	Healthy	Healthy	Healthy	Healthy	Healthy	Healthy	Healthy	Healthy	Healthy	Healthy	Healthy	Healthy	Healthy	Healthy	Healthy	Healthy	Healthy	Healthy	Healthy	Healthy
										Time	Pre	Post	Pre	Post	Pre	Post	Pre	Post	Pre	Post	Pre	Post	Pre	Post	Pre	Post	Pre	Post	Pre	Post	Pre	Post	Pre	Post	Pre	Post	Pre	Post	Pre	Post	Pre	Post	Pre	Post	Pre	Post	Pre	Post	Pre
										HEALTH_STATUS	healthy subjects	healthy subjects	healthy subjects	healthy subjects	healthy subjects	healthy subjects	healthy subjects	healthy subjects	healthy subjects	healthy subjects	healthy subjects	healthy subjects	healthy subjects	healthy subjects	healthy subjects	healthy subjects	healthy subjects	healthy subjects	healthy subjects	healthy subjects	healthy subjects	healthy subjects	healthy subjects	healthy subjects	healthy subjects	healthy subjects	healthy subjects	healthy subjects	healthy subjects	healthy subjects	healthy subjects	healthy subjects	healthy subjects	healthy subjects	healthy subjects	healthy subjects	healthy subjects	healthy subjects	healthy subjects
										RUN_DAY	1	1	1	1	1	1	2	2	2	2	2	2	2	2	2	2	2	2	1	1	1	1	1	1	1	1	1	1	1	1	2	2	2	2	2	2	1	1	1
										SAMPLE_AMT	200 ul	200 ul	200 ul	200 ul	200 ul	200 ul	200 ul	200 ul	200 ul	200 ul	200 ul	200 ul	200 ul	200 ul	200 ul	200 ul	200 ul	200 ul	200 ul	200 ul	200 ul	200 ul	200 ul	200 ul	200 ul	200 ul	200 ul	200 ul	200 ul	200 ul	200 ul	200 ul	200 ul	200 ul	200 ul	200 ul	200 ul	200 ul	200 ul
										SUBJECT	101	101	101	101	101	101	102	102	102	102	102	102	103	103	103	103	103	103	104	104	104	104	104	104	105	105	105	105	105	105	106	106	106	106	106	106	107	107	107
										Time Point	pre	1h	pre	1h	pre	1h	pre	1h	pre	1h	pre	1h	pre	1h	pre	1h	pre	1h	pre	1h	pre	1h	pre	1h	pre	1h	pre	1h	pre	1h	pre	1h	pre	1h	pre	1h	pre	1h	pre
PATHWAY_SORTORDER	BIOCHEMICAL	SUPER_PATHWAY	SUB_PATHWAY	COMP_ID	PLATFORM	RI	MASS	PUBCHEM	KEGG	Group HMDB	Healthy_D2_Pre	Healthy_D2_Post	Healthy_D14_Pre	Healthy_D14_Post	Healthy_D28_Pre	Healthy_D28_Post	Healthy_D2_Pre	Healthy_D2_Post	Healthy_D14_Pre	Healthy_D14_Post	Healthy_D28_Pre	Healthy_D28_Post	Healthy_D2_Pre	Healthy_D2_Post	Healthy_D14_Pre	Healthy_D14_Post	Healthy_D28_Pre	Healthy_D28_Post	Healthy_D2_Pre	Healthy_D2_Post	Healthy_D14_Pre	Healthy_D14_Post	Healthy_D28_Pre	Healthy_D28_Post	Healthy_D2_Pre	Healthy_D2_Post	Healthy_D14_Pre	Healthy_D14_Post	Healthy_D28_Pre	Healthy_D28_Post	Healthy_D2_Pre	Healthy_D2_Post	Healthy_D14_Pre	Healthy_D14_Post	Healthy_D28_Pre	Healthy_D28_Post	Healthy_D2_Pre	Healthy_D2_Post	Healthy_D14_Pre
1	glycine	Amino Acid	Glycine, Serine and Threonine Metabolism	58	LC/MS Pos Early	1375	76.0393	750	C00037	HMDB00123	0.79362	0.713684	1.07316	1.07498	0.903153	0.792167	1.19521	1.14142	1.27414	1.33325	1.1299	1.42998	0.95283	0.998794	1.16766	1.15539	1.03076	1.07308	1.19261	1.23059	1.13549	1.1162	1.11994	1.28584	1.18999	1.23401	1.13688	1.06256	1.07799	1.12733	0.833758	0.984892	0.734457	0.899066	1.01626	0.987718	0.94358	1.12471	1.00729
2	N-acetylglycine	Amino Acid	Glycine, Serine and Threonine Metabolism	27710	LC/MS Neg	731	116.035	10972		HMDB00532	0.743363	0.762673	1.18479	0.959059	0.442795	0.685413	1.68361	1.41275	1.12885	0.859131	0.963743	1.35087	1.63669	1.22871	1.16439	1.07214	0.640018	0.876041	0.762417	0.831584	0.96989	0.87291	1.2087	1.21562	1.61127	1.27578	1.87123	1.64919	1.4724	1.39188	1.0798	1.22609	0.836059	0.951479	1.00024	1.24141	1.19158	0.955516	0.667428
4	sarcosine	Amino Acid	Glycine, Serine and Threonine Metabolism	1516	LC/MS Pos Early	1280	90.055	1088	C00213	HMDB00271	0.360069	0.716626	0.448938	0.695333	0.444998	0.935179	1.44492	1.94723	1.18266	1.54501	1.4918	2.22567	0.484842	0.772853	0.347703	0.589682	0.781754	1.1523	0.623665	0.588982	0.463633	0.671789	0.93901	1.0608	0.659128	0.811247	0.383874	0.56587	0.859106	0.5034	1.00151	1.19778	0.592926	0.738235	1.08618	1.20832	1.30218	1.92601	1.66697
5	dimethylglycine	Amino Acid	Glycine, Serine and Threonine Metabolism	5086	LC/MS Pos Early	1104	104.071	673	C01026	HMDB00092	0.557168	0.73939	0.609914	0.699223	0.668752	0.899727	1.47692	1.46061	1.11628	1.24997	1.2455	1.48996	0.516066	0.573418	0.609038	0.580125	0.564187	0.632517	0.577016	0.772637	0.595489	0.749305	0.879823	0.930918	1.09668	1.20371	1.19035	1.16387	1.16425	1.10218	0.624752	0.89805	0.575541	0.575016	0.736046	0.739518	1.08713	1.12143	1.14935
6	betaine	Amino Acid	Glycine, Serine and Threonine Metabolism	3141	LC/MS Pos Early	1064	118.086	247	C00719	HMDB00043	0.886952	0.921852	0.861769	0.893694	0.917792	0.979249	1.64808	1.75175	1.26678	1.38505	1.35222	1.54435	0.827734	0.998205	0.927284	1.05934	0.912412	1.07892	0.736753	0.951919	0.850882	0.924008	0.924968	1.03234	0.93449	1.0237	0.866607	0.988523	1.04141	1.07988	0.613936	0.705837	0.663877	0.829905	0.796857	0.706959	1.41447	1.45077	1.71596
9	serine	Amino Acid	Glycine, Serine and Threonine Metabolism	1648	LC/MS Pos Early	1239	106.05	5951	C00065	HMDB00187	0.698678	0.814239	1.06479	1.29458	0.832667	0.925366	0.961777	1.32396	0.968461	1.37594	0.724416	1.40949	0.874957	1.15069	0.993627	1.33229	0.945872	1.46317	1.06083	1.00262	0.962777	0.997315	0.880086	1.23594	1.04492	1.2115	0.895593	1.11723	0.800674	1.04159	1.14862	1.46833	0.959424	1.15228	1.09954	1.42673	1.03555	1.38427	0.954569
10	N-acetylserine	Amino Acid	Glycine, Serine and Threonine Metabolism	37076	LC/MS Polar	2000	146.046	65249		HMDB02931	0.811203	0.858662	1.1297	1.06255	1.0316	0.798052	0.925528	0.96503	0.997469	1.0392	1.09516	0.913166	0.933817	0.777379	0.882712	0.793008	0.947514	0.899365	0.803173	0.853371	0.812786	0.897087	1.05381	1.17755	1.19817	1.13462	1.23772	1.12381	1.31336	1.25103	0.906026	0.922631	0.897562	0.963148	1.03518	1.16293	1.02799	1.21115	1.07554
15	threonine	Amino Acid	Glycine, Serine and Threonine Metabolism	1284	LC/MS Pos Early	1514	120.066	6288	C00188	HMDB00167	0.54667	0.633751	1.09475	1.36245	0.64506	0.884702	0.95081	1.34159	0.926885	1.30464	0.805234	1.42292	1.11603	1.35796	1.24141	1.64766	1.20219	1.80031	1.19871	1.1724	1.0515	1.32771	1.33407	1.63385	0.682633	0.892552	0.73038	0.941499	0.80085	1.06843	1.03323	1.40029	0.715141	1.07763	1.32393	1.71076	1.04267	1.34077	0.869951
16	N-acetylthreonine	Amino Acid	Glycine, Serine and Threonine Metabolism	33939	LC/MS Neg	821.6	160.061	152204			0.77026	0.740652	0.751253	0.739146	0.730204	0.775009	0.898782	0.945529	1.14705	1.09359	1.21826	1.10617	1.02933	1.00583	0.83297	0.923017	0.88853	0.978546	0.760488	0.821299	0.789387	0.717928	0.980247	1.25869	1.11251	0.967031	1.35631	0.982323	0.990172	0.922048	0.895288	0.984992	0.862554	1.13187	1.11376	1.02998	1.14828	0.991988	0.85711
20	2-methylserine	Amino Acid	Glycine, Serine and Threonine Metabolism	53229	LC/MS Pos Early	1652	120.066	94309			0.781398	0.328962	0.942595	0.793178	0.888357	0.895138	1.49954	1.22387	1.86126	2.63212	1.48262	1.87137	2.99646	2.66758	2.31695	2.74415	3.52133	3.60637	1.87716	1.30867	1.11955	1.52644	1.36608	1.24215	1.37095	1.54523	0.896336	0.809027	1.24902	0.328962	0.882087	0.697905	0.683147	0.969021	0.872089	1.24566	1.11854	1.08348	2.50182
28	alanine	Amino Acid	Alanine and Aspartate Metabolism	1126	LC/MS Pos Early	1700	90.055	5950	C00041	HMDB00161	0.489876	0.674187	0.711073	1.08175	0.76953	0.753994	0.578674	0.878332	0.664407	1.43877	0.726768	1.15852	0.632717	0.892902	0.746997	1.14074	0.900033	1.55085	0.833404	0.873909	0.676899	1.44152	1.12522	1.48221	1.08379	1.42353	0.673737	0.916939	0.78741	1.5242	0.654985	0.987969	0.980453	0.818473	1.13807	0.941617	0.724133	1.52428	0.789949
29	N-acetylalanine	Amino Acid	Alanine and Aspartate Metabolism	1585	LC/MS Neg	861.2	130.051	88064	C02847	HMDB00766	0.901169	0.92649	0.9289	1.00262	0.884561	0.838758	1.15278	1.19265	1.07833	1.12407	0.996923	1.07199	0.950065	0.957843	0.958213	0.899415	0.891109	0.850787	0.708187	0.743839	0.793589	0.709716	0.799312	0.904341	1.22503	1.16892	1.24076	1.02753	1.07753	1.07969	0.861113	0.839065	0.837065	0.835832	0.923653	0.962488	1.01662	1.05845	1.02119
31	aspartate	Amino Acid	Alanine and Aspartate Metabolism	443	LC/MS Pos Early	1165	134.045	5960	C00049	HMDB00191	1.11816	1.35494	0.984906	1.15079	1.13713	1.19588	0.846221	0.76395	0.915298	0.80694	0.863282	0.855678	0.830642	0.886759	0.876477	0.753745	0.673295	0.875304	0.654488	0.929661	0.739259	0.611842	0.653209	0.603328	1.07375	1.08268	1.23391	0.962093	0.934034	0.912104	0.725146	0.738781	0.8156	0.772421	0.7397	0.633949	1.16117	1.08726	1.18658
33	asparagine	Amino Acid	Alanine and Aspartate Metabolism	512	LC/MS Pos Early	1225	133.061	6267	C00152	HMDB00168	0.905865	1.08472	1.17053	1.38415	0.970811	1.22334	0.965887	1.36104	1.07597	1.45981	0.807538	1.48144	1.04423	1.31473	1.10585	1.6042	1.04081	1.64348	0.721269	0.954621	0.725415	1.07005	0.915136	1.33611	0.863765	1.14428	0.911458	1.10934	0.873707	1.12808	0.87888	1.11072	0.826708	1.25501	1.03175	1.1983	1.06911	1.27359	0.984183
34	N-acetylasparagine	Amino Acid	Alanine and Aspartate Metabolism	33942	LC/MS Pos Early	785	175.071	99715		HMDB06028	0.797484	1.23336	0.960119	1.13079	1.353	0.620644	1.01011	0.947935	0.793633	1.19146	0.985036	0.998403	1.12266	0.936684	0.98916	1.028	0.850463	1.18685	0.673465	0.647116	0.79621	0.904785	0.968516	0.867968	0.994895	1.17785	1.12918	1.39555	1.55645	1.93399	1.99673	2.30431	2.00981	3.08098	1.87969	2.19689	0.961079	1.38837	2.01401
35	N-acetylaspartate (NAA)	Amino Acid	Alanine and Aspartate Metabolism	22185	LC/MS Polar	3143	174.041	65065	C01042	HMDB00812	1.01055	1.05936	1.19405	1.23272	1.09209	0.996271	1.00927	1.00193	1.1184	1.07719	1.22999	1.15082	1.15372	1.04274	1.03378	0.859644	0.890603	0.978684	0.763992	0.796239	0.846119	0.778472	0.823893	0.781217	1.33444	1.1461	1.34067	1.2619	1.41472	1.21164	0.935075	0.966899	0.891103	0.9843	0.876439	1.11698	1.23575	1.49448	1.26182
42	glutamate	Amino Acid	Glutamate Metabolism	57	LC/MS Pos Early	1500	148.06	611	C00025	HMDB00148	0.468445	0.456392	0.418517	0.385308	0.540487	0.828794	0.367739	0.472276	0.225925	0.4024	0.404734	0.62229	0.245965	0.233169	0.25805	0.421919	0.269311	0.468666	0.717135	0.673474	0.617874	0.658065	0.523325	0.546072	0.820044	0.705037	0.864249	0.855864	0.537848	0.580858	0.296855	0.384979	0.497774	0.413336	0.232682	0.322052	0.834292	0.751366	1.21603
43	glutamine	Amino Acid	Glutamate Metabolism	53	LC/MS Pos Early	1291	147.076	5961	C00064	HMDB00641	0.828168	0.90406	0.979708	1.08709	0.768521	0.85307	1.19408	1.28094	1.11365	1.14776	0.986779	1.27466	1.0562	1.21607	1.14559	1.29174	1.17659	1.33139	0.87652	0.861961	0.93908	0.9006	0.859513	0.883271	1.07303	1.17263	1.04606	1.05978	1.02579	1.08054	0.929408	1.03876	0.774926	0.962619	0.920662	1.01404	1.19758	1.29018	1.07315
44	N-acetylglutamate	Amino Acid	Glutamate Metabolism	15720	LC/MS Polar	3106	188.056	70914	C00624	HMDB01138	0.769178	0.955904	0.702928	0.903667	0.723247	1.19732	0.86109	0.745617	0.665993	0.676928	0.897118	1.06658	1.37462	1.26577	1.01342	1.05124	0.593915	1.16771	1.30054	1.3194	1.15315	1.79614	0.9884	0.618441	0.870375	1.25596	0.886838	1.33165	0.828769	1.00618	1.16571	1.09756	0.885003	1.32855	0.71421	0.900306	0.674046	1.07475	0.979676
45	N-acetylglutamine	Amino Acid	Glutamate Metabolism	33943	LC/MS Pos Early	845	189.087	182230	C02716	HMDB06029	0.486554	1.02326	1.00858	1.45685	0.755146	0.901267	0.646923	1.10198	0.514084	1.14708	0.624711	1.27545	0.554161	0.987575	0.97864	0.985206	1.00367	1.70658	0.843538	0.925745	0.726394	0.911903	0.445258	1.09746	2.10888	1.78359	1.22652	1.10023	0.919639	1.83525	0.779913	1.58143	1.20099	2.00364	0.923468	1.1205	1.22412	1.67221	1.23115
51	pyroglutamine*	Amino Acid	Glutamate Metabolism	46225	LC/MS Pos Early	1900	129.066	134508			0.529137	0.496498	0.567242	0.588457	0.432455	0.338544	5.98995	6.034	5.97577	6.43649	6.58633	6.75888	1.04404	1.12278	1.67863	1.74835	1.88461	1.93586	1.12485	1.00049	0.980788	0.955879	1.03995	0.871181	1.75236	2.26523	2.18728	2.07967	1.96664	2.14157	0.654934	0.606244	0.562909	0.576371	0.621116	0.623402	2.09348	2.22879	2.09351
58	S-1-pyrroline-5-carboxylate	Amino Acid	Glutamate Metabolism	42370	LC/MS Pos Early	1528	114.055	1196	C04322	HMDB01301	0.76551	0.732487	0.98781	1.31532	0.979913	1.98628	1.09806	1.76191	2.01109	1.94755	1.00725	2.02528	1.22277	1.24776	1.35962	1.59956	1.83855	1.76963	0.691572	0.635169	0.581324	1.15827	0.900432	1.59506	0.957901	1.30877	0.902723	1.21575	0.938878	1.1019	0.617065	1.01089	0.476192	0.864201	0.71275	0.774645	1.01011	1.04096	0.830071
63	histidine	Amino Acid	Histidine Metabolism	59	LC/MS Neg	755.9	154.062	6274	C00135	HMDB00177	0.890559	1.02025	0.798951	1.06258	1.03376	0.884803	0.74515	0.829846	0.608692	1.16783	0.568192	1.23874	1.031	0.885572	0.927479	1.40113	0.958637	1.17661	1.02764	0.990357	0.977844	1.07842	1.03545	1.17678	1.12387	0.904241	0.935537	0.997145	0.684148	1.04394	1.15982	1.35424	1.08212	1.34446	1.13416	1.33648	1.03687	1.15054	0.855931
64	N-acetylhistidine	Amino Acid	Histidine Metabolism	33946	LC/MS Pos Early	2065	198.087	75619	C02997	HMDB32055	0.632831	0.427485	0.757522	1.06965	0.90809	1.02229	0.86934	1.12502	0.857315	1.27579	0.732379	1.11803	0.354303	0.858953	1.13805	1.4322	1.18144	1.50343	0.911583	1.01299	1.58244	1.51513	0.993682	1.56455	0.920318	1.10544	1.08208	1.32706	1.20101	1.34168	1.60449	1.28951	0.441388	1.3712	0.935309	1.226	1.16252	0.570129	0.790399
65	1-methylhistidine	Amino Acid	Histidine Metabolism	30460	LC/MS Pos Early	2755	170.092	92105	C01152	HMDB00001	0.906378	0.871089	0.939584	0.880128	0.857501	0.84676	0.9823	1.15502	1.67851	1.81497	1.15075	1.19868	0.888296	0.832881	1.13136	1.2308	1.09789	1.17945	0.695045	0.727131	0.667386	0.907556	0.824556	0.823109	1.29645	1.36918	1.01578	0.981969	1.04111	1.17342	0.855118	0.76245	0.761311	0.622867	0.865519	0.844172	1.14001	1.26537	1.13555
66	3-methylhistidine	Amino Acid	Histidine Metabolism	15677	LC/MS Neg	906.3	168.078	64969	C01152	HMDB00479	9.19085	9.54173	7.65308	6.06404	2.84762	2.8925	0.426257	0.380419	0.837925	0.864329	2.33397	2.04983	0.221639	0.324294	0.456274	0.597804	0.547772	0.670502	0.363905	0.313336	0.06014	0.06014	0.365384	0.36977	0.760773	0.799156	0.877022	0.561271	0.662358	0.588741	0.913934	0.927649	0.790627	0.837911	3.56331	3.32513	9.40882	9.96245	10.954
68	N-acetyl-1-methylhistidine*	Amino Acid	Histidine Metabolism	43255	LC/MS Pos Early	2100	212.103				0.567465	0.573745	0.497428	0.509822	0.280418	0.477211	0.682403	0.779905	0.860234	1.02172	0.431011	0.614346	0.277627	0.409023	0.760237	0.986231	0.723614	0.888109	0.364393	0.312851	0.332151	0.34139	0.335536	0.391606	2.5755	2.58616	2.3595	2.38636	2.67144	2.5747	2.02229	1.94959	1.88997	1.76324	1.72531	1.95814	1.88691	1.83586	2.48136
69	hydantoin-5-propionic acid	Amino Acid	Histidine Metabolism	40473	LC/MS Polar	2080	171.041	782	C05565	HMDB01212	0.733573	1.53774	0.802846	1.17829	0.573653	1.35622	0.968862	1.62055	1.10326	1.74393	1.78484	1.80951	0.597899	0.756382	0.377309	0.690199	0.233589	0.44218	0.494244	1.16948	0.660165	0.941029	1.47527	1.75509	0.93263	1.48629	1.11647	1.66263	0.634631	1.18895	0.137143	0.498157	0.250514	0.95639	0.137143	0.607312	0.793699	1.41177	0.870383
70	trans-urocanate	Amino Acid	Histidine Metabolism	607	LC/MS Pos Early	2285	139.05	736715	C00785	HMDB00301	0.754602	0.739864	2.76969	7.01018	1.65797	2.03569	1.24256	1.53201	1.598	1.0397	1.40043	2.5282	1.18107	0.487616	1.07385	1.06401	0.590302	1.04094	0.872614	0.572709	0.674963	0.70375	0.730799	0.568699	0.853666	0.833825	0.810434	0.918289	3.48439	1.10014	1.37388	2.31987	1.88616	1.64294	1.13527	2.39555	2.90041	1.66435	1.24336
74	imidazole lactate	Amino Acid	Histidine Metabolism	15716	LC/MS Pos Early	2040	157.061	440129	C05568	HMDB02320	0.75124	0.8664	0.733478	0.815812	0.843381	0.912809	1.33045	1.79207	1.3298	1.47911	1.3303	1.51622	1.0428	0.980769	1.01173	1.02995	1.07128	1.00832	1.03481	0.444175	0.80589	0.855969	1.30197	0.760608	1.11448	1.25975	1.19455	1.14847	1.24732	1.39683	1.10229	1.03247	1.41154	1.28243	1.29359	1.08694	0.87408	0.863815	0.789268
80	1-methylimidazoleacetate	Amino Acid	Histidine Metabolism	32350	LC/MS Pos Early	2064	141.066	75810	C05828	HMDB02820	0.795373	0.82283	0.823267	0.758321	1.58403	1.20057	1.16496	1.05967	1.27093	1.2502	0.975724	1.20755	0.995101	0.976151	1.08447	1.07915	0.890935	0.91889	0.50802	0.440695	0.570372	0.56205	0.532744	0.573241	1.16928	1.12801	0.976278	1.04482	1.23164	1.18262	0.910287	0.829029	1.92138	1.52459	0.919002	0.873973	1.29923	1.0196	1.69671
84	lysine	Amino Acid	Lysine Metabolism	1301	LC/MS Pos Early	2850	147.113	5962	C00047	HMDB00182	0.732527	0.873522	0.998946	1.26558	0.738062	0.959016	0.771303	1.11557	0.703119	1.09196	0.640869	0.915597	0.734938	0.927144	0.856161	1.26406	0.956751	1.36741	0.728054	0.681174	0.714938	0.945175	0.81582	1.03538	0.805335	1.0443	0.827414	1.00372	0.704299	0.993862	0.85571	1.15408	0.723967	1.00442	0.928095	1.18915	0.899167	1.25738	1.01976
86	N6-acetyllysine	Amino Acid	Lysine Metabolism	36752	LC/MS Neg	1059	187.109	92832	C02727	HMDB00206	0.855295	1.11289	0.950913	1.16621	0.70523	1.19211	0.953858	1.15895	1.00164	1.32047	0.891901	1.25162	1.13598	1.41241	0.796212	1.15772	0.781721	1.23166	0.566783	0.703773	0.662814	0.678385	0.911168	1.2261	1.09732	1.27685	1.08594	1.29292	1.11367	1.08766	0.654082	1.24215	0.669932	1.20486	0.56044	0.990094	0.920955	0.995523	0.896093
91	N6,N6,N6-trimethyllysine	Amino Acid	Lysine Metabolism	1498	LC/MS Pos Early	2825	189.16	440120	C03793	HMDB01325	0.819554	0.759743	1.0071	0.88595	0.809304	0.754982	1.19173	1.14039	1.13108	1.04277	1.08651	1.0569	1.09575	0.991514	1.17049	1.04639	1.38952	1.31159	0.627208	0.588135	0.88107	0.773552	1.1032	1.04691	1.12016	1.23633	1.07088	1.01538	0.966773	1.01509	0.874248	0.825697	0.845568	0.80542	1.13099	1.00708	1.52538	1.47896	1.39568
92	5-hydroxylysine	Amino Acid	Lysine Metabolism	15685	LC/MS Pos Early	2790	163.108	1029	C16741	HMDB00450	1.02323	1.08017	1.23507	1.30058	1.30379	1.20743	0.731935	0.686807	0.427103	0.644769	0.74921	0.55881	1.37032	0.989315	1.18577	1.27202	1.31171	1.4558	0.757207	0.659183	0.699614	0.871322	0.97947	1.04627	1.12734	1.20812	1.4553	1.27586	1.25883	1.25256	0.509105	0.549111	0.610377	0.542036	0.704842	0.628487	1.04155	0.794825	0.837121
95	2-aminoadipate	Amino Acid	Lysine Metabolism	6146	LC/MS Polar	3500	160.061	469	C00956	HMDB00510	0.630177	0.731684	0.782945	0.901101	0.644076	0.836607	0.356443	0.503847	0.458835	0.602994	0.551194	0.60556	0.507712	0.619273	0.337247	0.519243	0.479919	0.760681	0.419544	0.515656	0.475003	0.434337	0.57968	0.648434	0.532984	0.791029	0.625352	0.852399	0.44707	0.614181	0.591717	0.845673	0.625675	0.893168	0.638023	0.928125	1.04669	1.48791	1.27698
99	glutarate (pentanedioate)	Amino Acid	Lysine Metabolism	396	LC/MS Polar	2900	131.035	743	C00489	HMDB00661	0.480941	0.481513	0.820341	0.87438	0.708211	0.512139	0.388045	0.517703	0.546427	0.461757	0.391837	0.38092	1.11505	1.07683	1.13816	0.994882	2.31409	2.09402	0.974798	1.01712	0.56483	0.71509	0.784131	0.857443	2.06064	1.4557	0.942945	0.915374	1.74839	1.47036	3.12369	3.28651	1.09533	1.19131	1.04341	1.38974	0.875492	0.950828	1.07762
100	glutaroylcarnitine (C5)	Amino Acid	Lysine Metabolism	44664	LC/MS Pos Early	2393	276.144	71464488		HMDB13130	0.58678	0.748093	0.628272	0.776516	0.674541	0.60987	0.825293	1.04352	0.973303	0.889193	0.585988	0.950941	1.23622	1.16182	0.933371	1.17605	1.06897	0.709536	0.443884	0.548087	0.433293	0.463993	0.555822	0.524567	0.669785	0.905024	0.808791	0.7585	0.988512	0.962547	1.01009	1.33349	0.756167	1.17565	1.10974	1.13287	2.45227	1.53776	2.09841
104	pipecolate	Amino Acid	Lysine Metabolism	1444	LC/MS Pos Early	2200	130.086	849	C00408	HMDB00070	0.643495	0.620963	1.45672	1.39038	0.727668	0.228489	0.982901	0.926793	0.834021	0.924284	0.659696	0.806081	1.08134	1.16997	1.06706	0.928819	1.19236	1.37869	1.18645	0.903867	1.00747	1.20063	1.13514	0.944876	0.494384	0.474954	1.09783	0.228489	0.60098	0.628227	0.987099	0.976515	0.993668	0.913309	0.960935	1.00711	1.2275	1.21357	1.35332
105	6-oxopiperidine-2-carboxylate	Amino Acid	Lysine Metabolism	43231	LC/MS Neg	964.5	142.051	3014237			1.01793	1.42357	1.00115	1.5905	0.962319	1.64241	0.527535	0.721915	0.308118	1.06617	0.852369	1.15056	0.888378	0.871789	0.409741	0.308118	0.548667	1.29914	0.308118	0.555282	0.308118	0.308118	0.620684	1.03775	0.956149	0.748153	0.308118	0.308118	0.61776	0.308118	0.728086	1.38847	0.515303	1.00997	0.846806	1.14683	0.98128	1.28522	1.72096
109	phenylalanine	Amino Acid	Phenylalanine and Tyrosine Metabolism	64	LC/MS Pos Early	2878	166.086	6140	C00079	HMDB00159	0.678919	0.929285	0.699588	1.04156	0.699053	1.05413	1.02314	1.47059	1.06979	1.50719	0.993109	1.60011	0.601749	0.943872	0.663725	1.08272	0.744678	1.25721	0.723426	0.608505	0.717828	0.901095	0.786835	1.05936	0.823998	1.15859	0.852765	1.06475	0.780676	1.14051	0.866088	1.19839	0.833785	1.23572	0.87908	1.19042	0.800969	1.20903	0.845606
110	N-acetylphenylalanine	Amino Acid	Phenylalanine and Tyrosine Metabolism	33950	LC/MS Neg	2597	206.082	74839	C03519	HMDB00512	0.441832	0.66703	0.382714	0.677725	0.616392	0.840126	0.881634	1.31176	0.747325	1.34149	0.817573	1.30335	0.537185	0.822876	0.524842	0.887004	0.570205	1.07422	0.524463	0.483425	0.431856	0.709113	0.52693	0.947659	1.29841	1.51827	1.53752	1.98828	1.72816	2.09196	0.692377	1.49177	0.808474	1.29556	0.721084	1.29757	1.01021	1.39433	0.904364
113	phenylpyruvate	Amino Acid	Phenylalanine and Tyrosine Metabolism	566	LC/MS Neg	2517.6	163.04	997	C00166	HMDB00205	0.65505	1.3684	0.602788	1.16437	1.23466	1.23158	1.06066	1.90012	0.823878	1.66358	1.4899	1.83967	0.565947	0.627231	0.631822	0.707072	0.40613	1.26249	0.53536	0.570346	0.406316	0.849552	0.581065	1.09044	0.848915	1.30044	1.13743	1.41088	0.91837	1.09764	0.693007	1.35612	0.650799	1.55503	0.614855	1.11813	0.976064	1.42842	1.07954
114	phenyllactate (PLA)	Amino Acid	Phenylalanine and Tyrosine Metabolism	22130	LC/MS Neg	2208	165.056	3848	C05607	HMDB00779	0.688423	0.839286	0.573488	0.858395	0.742287	0.855536	1.80486	1.925	1.65871	1.88272	1.90036	1.95246	1.06451	1.06275	0.7797	0.927934	0.761698	0.936911	1.01214	1.12528	0.872235	0.928178	1.08437	1.10881	1.13284	1.14339	1.10347	1.24079	1.17199	1.26061	0.776883	1.03977	0.875046	1.2073	1.0162	1.12677	0.78975	0.906692	0.783402
118	phenylacetate	Amino Acid	Phenylalanine and Tyrosine Metabolism	15958	LC/MS Neg	2150	135.045	999	C07086	HMDB00209	2.01799	4.58849	2.16981	3.31153	1.7604	1.55732	1.4242	2.13391	0.995557	1.27804	0.201378	0.201378	1.89789	1.79568	1.61358	1.64178	1.25486	1.69498	1.55108	0.940412	1.26172	1.25089	1.69896	2.90979	0.804189	0.201378	0.201378	0.59763	0.201378	0.616745	0.997128	1.07039	1.2435	1.57177	1.96798	2.01949	0.77534	0.938529	0.475296
119	4-hydroxyphenylacetate	Amino Acid	Phenylalanine and Tyrosine Metabolism	541	LC/MS Neg	1361.1	151.04	127	C00642	HMDB00020	1.50082	1.4599	1.17481	1.18034	1.44437	0.963291	1.86065	2.03363	1.3263	1.17594	1.17101	0.794371	1.31971	1.56847	0.684729	0.69529	0.60241	1.08238	0.288883	0.288883	0.473368	0.432086	0.95562	0.885053	0.929857	1.02515	0.894176	0.288883	0.691849	0.288883	1.18142	1.59723	0.414524	0.598116	0.676383	0.945443	1.93176	1.8185	0.288883
122	tyrosine	Amino Acid	Phenylalanine and Tyrosine Metabolism	1299	LC/MS Pos Early	2430	182.081	6057	C00082	HMDB00158	0.573637	0.795378	0.611883	0.887162	0.613744	1.0052	0.800364	1.2094	0.772319	1.22058	0.838889	1.35608	0.746829	1.00765	0.64471	1.00882	0.664029	1.19622	0.572007	0.555665	0.523358	0.943717	0.77909	0.996614	0.646789	1.02115	0.723103	0.978378	0.759459	1.1602	0.902981	1.31181	0.758187	1.09361	0.912785	1.4179	0.646859	1.08898	0.678899
123	N-acetyltyrosine	Amino Acid	Phenylalanine and Tyrosine Metabolism	32390	LC/MS Neg	1680	222.077	68310		HMDB00866	0.512706	0.871356	0.626189	0.913717	0.506354	0.882412	0.651861	1.11945	0.71024	1.29502	0.838066	1.22825	0.833798	1.00835	0.594611	0.903964	0.648449	1.1464	0.547275	0.373917	0.500427	0.697361	0.652396	1.07528	1.14126	1.80334	1.52844	1.93064	1.60187	2.61339	0.808659	2.17014	0.804077	1.42313	0.962723	1.92679	0.925505	1.69955	1.24274
131	4-hydroxyphenylpyruvate	Amino Acid	Phenylalanine and Tyrosine Metabolism	1669	LC/MS Neg	1690.1	179.035	979	C01179	HMDB00707	0.371113	0.76622	0.499833	1.00217	0.634755	1.46933	0.804876	1.88966	0.787205	1.91824	0.784897	2.97192	0.648411	1.76207	0.539558	1.38151	0.456005	1.90938	0.642037	0.883231	0.440371	0.881861	0.725858	1.44867	0.512317	1.24106	0.737097	1.50126	0.515019	1.44683	0.607997	2.00905	0.558779	2.08068	0.806606	2.10814	0.465212	2.39967	0.65958
133	3-(4-hydroxyphenyl)lactate (HPLA)	Amino Acid	Phenylalanine and Tyrosine Metabolism	32197	LC/MS Neg	1379	181.051	9378	C03672	HMDB00755	0.489899	0.55892	0.633263	0.601399	0.526941	0.579707	1.52652	1.6099	1.45867	1.60599	1.53324	1.54244	0.816762	0.83734	0.572823	0.636524	0.562621	0.743872	0.856706	1.00746	0.916334	0.8763	1.26992	1.16705	1.04623	1.0842	1.04632	0.996792	1.05467	1.09039	0.920605	0.994435	0.811822	0.996491	1.34522	1.19835	0.792814	0.744707	0.697619
138	phenol sulfate	Amino Acid	Phenylalanine and Tyrosine Metabolism	32553	LC/MS Neg	2156	172.991	74426	C02180	HMDB60015	3.04715	3.19062	1.645	1.91895	1.13542	1.53271	0.743589	0.78818	0.616635	0.628649	0.763757	0.69747	0.613186	0.637346	1.34893	1.38454	0.525129	0.54985	0.303932	0.351764	0.24531	0.276185	0.424706	0.456787	1.50435	1.40552	1.8756	2.24106	3.68248	3.56119	0.620953	0.688353	0.563204	0.580779	1.30603	1.19674	0.544858	0.608182	0.554998
141	p-cresol sulfate	Amino Acid	Phenylalanine and Tyrosine Metabolism	36103	LC/MS Neg	2890	187.007	4615423	C01468	HMDB11635	2.98337	3.35205	3.03676	3.24189	2.12241	2.45206	2.01459	2.2972	2.3018	2.3858	1.11273	0.974849	1.72047	2.05245	1.83224	2.09761	2.16394	2.31672	0.764672	0.676541	0.548196	0.564709	0.882609	0.949139	0.577751	0.575281	1.91438	1.85053	1.12592	1.15533	0.341138	0.409043	1.30451	1.19297	1.2773	1.29926	1.26559	1.20583	0.560785
148	o-cresol sulfate	Amino Acid	Phenylalanine and Tyrosine Metabolism	36845	LC/MS Neg	2796	187.007	11615528			1.02271	0.862727	0.914691	0.957452	0.139595	0.139595	0.139595	0.139595	0.909835	1.09319	1.05542	0.647313	6.55924	5.86555	1.32049	0.982551	0.530325	0.505854	1.59542	1.11979	0.974168	0.806971	0.287498	0.29803	1.93127	1.27212	1.11193	0.816486	0.139595	0.139595	0.139595	0.139595	1.60537	1.02023	0.139595	0.139595	0.496803	0.139595	1.51359
154	vanillylmandelate (VMA)	Amino Acid	Phenylalanine and Tyrosine Metabolism	1567	LC/MS Neg	941	197.046	1245	C05584	HMDB00291	0.958227	1.08201	1.01836	1.04993	0.626428	1.15295	1.37649	1.37728	1.27929	1.77935	1.21325	1.57092	1.32497	1.43611	1.09748	1.45215	0.934034	1.10012	0.605768	0.665552	0.482435	0.450857	0.622579	0.677282	2.04311	1.72488	1.70015	1.7942	1.94004	1.72255	0.759844	0.607596	0.695415	0.721584	0.741458	0.76168	1.44451	1.25198	1.33619
156	3-methoxytyrosine	Amino Acid	Phenylalanine and Tyrosine Metabolism	12017	LC/MS Pos Early	2555	212.092	1670		HMDB01434	0.545403	0.776781	0.734999	1.17415	0.689293	0.584259	1.36301	1.50177	0.975183	1.07424	1.06017	1.19521	1.12615	1.48554	1.22452	0.874184	1.07813	1.22156	1.07111	1.01175	0.969244	1.186	1.34973	1.24449	1.50466	1.6162	1.17749	1.69891	1.59062	1.55238	1.38689	1.05915	1.29376	0.800621	1.1133	1.32683	1.2105	1.14442	0.911533
163	homovanillate (HVA)	Amino Acid	Phenylalanine and Tyrosine Metabolism	1101	LC/MS Neg	1649	181.051	1738	C05582	HMDB00118	0.719362	0.908672	0.392146	0.392146	0.392146	0.392146	1.02074	0.98646	0.723821	0.88267	1.02368	1.39752	1.06233	0.815735	0.847559	0.392146	1.00532	0.781933	0.911655	0.697631	0.840918	0.645222	0.567255	0.392146	1.5024	1.84966	1.37092	1.84748	1	1.25554	1.17387	1.29734	0.831441	1.15685	0.870165	1.20482	0.846864	1.053	0.392146
178	gentisate	Amino Acid	Phenylalanine and Tyrosine Metabolism	18280	LC/MS Polar	905	153.019	3469	C00628	HMDB00152	0.789719	0.783337	1.04591	1.53241	1.13059	0.858612	1.78875	1.48111	1.3951	1.59714	2.61975	2.04398	1.25609	1.1734	1.74133	1.73295	2.90962	2.8944	1.9425	1.69002	1.96813	1.797	1.50273	1.71026	1.11505	1.04274	0.682856	0.821191	0.80416	1.0453	1.00706	1.47226	2.16793	1.81043	1.08026	1.21836	0.771152	1.3583	1.57825
182	3-(3-hydroxyphenyl)propionate sulfate	Amino Acid	Phenylalanine and Tyrosine Metabolism	45415	LC/MS Neg	1294	245.012	187488			0.27383	0.833318	1.36795	1.43175	2.11785	2.45349	0.143332	0.143332	0.143332	0.423066	0.143332	0.143332	0.494414	0.636582	0.143332	0.143332	0.734397	1.09669	2.28226	2.47328	1.12689	1.18329	1.8769	2.05999	0.143332	0.143332	0.143332	0.143332	0.143332	0.143332	0.316752	0.368337	0.143332	0.143332	0.143332	0.143332	0.143332	0.470759	0.143332
186	3-(3-hydroxyphenyl)propionate	Amino Acid	Phenylalanine and Tyrosine Metabolism	35635	LC/MS Neg	1980	165.056	91	C11457	HMDB00375	1.80252	2.08765	3.29388	3.88401	3.80608	4.67047	0.384898	0.4525	0.610365	0.733394	0.654414	0.928667	0.955133	1.13426	0.503525	0.303535	1.66082	1.87462	2.86167	2.56444	1.69498	1.41566	1.68137	2.72121	1.06731	0.975924	0.705781	0.824857	0.823916	0.985592	1.02795	1.56017	0.620603	0.461891	0.402244	0.429882	1.06081	0.83801	0.520091
188	3-phenylpropionate (hydrocinnamate)	Amino Acid	Phenylalanine and Tyrosine Metabolism	15749	LC/MS Neg	2860	149.061	107	C05629	HMDB00764	1.03192	1.31434	1.79574	3.51903	1.43624	1.74741	0.796393	1.75879	1.49118	2.44686	0.131139	0.189937	1.92525	3.17103	1.45489	1.701	2.21438	2.88885	1.9114	1.53171	1.90881	2.51883	3.15296	5.13774	0.382408	0.697942	0.460716	0.827334	0.528549	0.536548	0.355351	0.597042	1.46385	1.93235	1.82501	1.88366	1.41155	1.60831	0.869743
193	thyroxine	Amino Acid	Phenylalanine and Tyrosine Metabolism	2761	LC/MS Neg	4808	775.679	5819	C01829	HMDB01918	1.03303	1.08995	1.18602	1.27679	1.00932	1.17681	1.06555	1.02445	1.02011	1.04571	0.810687	0.912098	0.809254	0.933257	0.762449	0.867381	0.829487	0.896257	1.04362	1.20432	1.2073	1.06429	1.25096	1.35306	1.23034	1.13169	0.851639	0.990959	0.830374	1	0.761122	1.08728	0.770557	0.554275	0.535014	0.868468	0.664282	0.60371	0.654089
195	2-hydroxyphenylacetate	Amino Acid	Phenylalanine and Tyrosine Metabolism	1432	LC/MS Polar	858.6	151.04	11970	C05852	HMDB00669	1.32078	1.26863	0.679899	0.854864	0.928053	1.35197	1.09865	1.33668	1.32693	1.41443	2.70017	1.83211	0.925043	1.01855	0.939152	1.79868	1.09529	1.21739	0.52083	0.457806	0.409906	0.718934	0.709961	0.850134	1.21444	0.96956	1.59108	0.409906	0.588395	0.833836	0.741212	1.0322	0.626388	0.980007	0.873849	1.21408	0.743853	0.88144	0.816655
198	dopamine 3-O-sulfate	Amino Acid	Phenylalanine and Tyrosine Metabolism	48407	LC/MS Neg	1556.2	232.029	122136	C13690	HMDB06275	0.803023	1.64764	0.637429	1.2924	0.521457	1.51603	0.757032	1.74074	0.880907	1.90119	0.911162	2.0274	1.74997	2.36707	0.975035	1.69092	1.04585	2.14868	0.664115	0.892597	0.70133	1.23529	1.16114	1.42499	0.8075	1.47906	0.719282	1.69834	0.671715	1.6149	0.542783	1.42966	0.538674	1.41947	0.704285	1.45555	0.940286	1.83632	0.669472
199	p-cresol-glucuronide*	Amino Acid	Phenylalanine and Tyrosine Metabolism	48841	LC/MS Neg	2420	283.082	154035		HMDB11686	8.29006	7.94221	8.57556	10.0657	5.8314	6.82318	1.25077	1.55261	1.09304	1.25736	0.119105	0.178177	1.37433	1.79964	2.40558	2.93803	2.49844	2.86247	0.301372	0.200015	0.417711	0.258516	0.779025	1.00382	0.438339	0.427126	3.18341	2.75933	1.91662	1.97775	0.101503	0.155698	1.01308	0.94868	0.823131	0.673522	1.61788	0.732984	0.196381
200	tyramine O-sulfate	Amino Acid	Phenylalanine and Tyrosine Metabolism	48408	LC/MS Neg	1565	216.034	153005		HMDB06409	4.1948	2.52641	0.814812	0.600139	0.8033	0.584231	4.80978	3.58188	2.28315	1.49698	1.46044	1.1237	3.77846	2.80144	0.379639	0.601652	0.76351	0.978388	0.262358	0.262358	0.588429	0.324593	3.92238	2.13608	0.262358	0.262358	0.262358	0.262358	0.262358	0.262358	0.262358	0.641073	1.49583	1.54531	0.262358	0.601825	3.57211	2.86262	1.01307
202	vanillic alcohol sulfate	Amino Acid	Phenylalanine and Tyrosine Metabolism	48733	LC/MS Neg	1808	233.012				0.002377	1.06898	0.002377	1.08973	0.002377	0.994757	0.002377	1.42307	0.002377	1.53321	0.003591	1.49181	0.002377	0.934541	0.002377	0.80382	0.002377	0.902151	0.002377	0.249202	0.002377	0.526159	0.002377	0.829529	0.002377	0.966659	0.002377	0.986537	0.002377	1.07531	0.002377	1.20715	0.002377	1.15281	0.002377	1.10624	0.006285	1.99982	0.002377
212	5-bromotryptophan	Amino Acid	Phenylalanine and Tyrosine Metabolism	53242	LC/MS Neg	3525	280.993	96735			0.843708	0.85214	0.960859	1.11873	0.821805	0.877256	0.951047	1.01513	0.938339	1.06684	0.90696	0.882935	0.827514	0.947056	0.914885	0.857085	0.84318	0.907444	0.948157	0.957931	0.977161	1.04021	1.07438	1.07941	1.1937	1.04782	1.01928	1.07233	1.00674	1.04787	1.07239	1.13231	0.989601	0.881524	1.05888	1.08545	0.766013	0.856631	0.765253
216	tryptophan	Amino Acid	Tryptophan Metabolism	54	LC/MS Pos Early	2986	205.097	6305	C00078	HMDB00929	0.674119	0.815721	0.676231	0.979453	0.707856	1.08648	0.830638	1.38647	1.03855	1.36119	0.814497	1.25849	0.94013	1.15487	0.873109	1.35447	1.00907	1.42931	0.832847	0.619884	0.798362	0.943677	0.987113	1.07069	1.01038	1.3302	0.967596	1.12928	1.09106	1.29239	1.02061	1.25566	1.06226	1.16087	1.07032	1.25847	0.795312	1.28353	0.857225
218	indolepropionate	Amino Acid	Tryptophan Metabolism	32405	LC/MS Pos Early	3205	190.086	3744		HMDB02302	1.52875	1.8552	1.76441	1.88971	1.62994	1.73111	3.22144	3.08252	2.56831	2.45946	0.365042	0.387049	2.55232	3.0412	1.61426	1.4072	1.13382	1.16165	2.15883	1.35863	0.912201	0.954717	2.04563	1.91933	0.978727	1.10191	0.799193	0.78382	0.600818	0.600556	0.514712	0.621457	1.3425	1.12921	0.588215	0.674103	1.22079	1.03439	3.63163
220	indoleacetylglutamine	Amino Acid	Tryptophan Metabolism	42087	LC/MS Pos Early	2185	304.129	25200879		HMDB13240	0.446183	0.403906	0.096854	0.096854	0.096854	0.096854	1.90154	1.38715	3.13072	2.44759	1.93797	1.27337	1.01533	0.989861	1.57679	1.15897	1.73806	1.93631	0.096854	0.096854	0.096854	0.202409	0.270199	0.096854	0.096854	0.563713	0.797802	0.607505	0.747622	0.791711	0.342113	0.579759	0.641392	0.723404	0.67674	0.890646	0.498206	0.636941	0.593429
228	3-indoxyl sulfate	Amino Acid	Tryptophan Metabolism	27672	LC/MS Neg	2222.2	212.002	10258		HMDB00682	1.97709	2.36105	1.7643	2.29509	1.53611	1.98737	0.982452	1.20193	1.2899	1.45251	0.543122	0.60315	1.00843	1.31772	1.82251	1.7599	1.73383	1.72208	1.07624	0.935807	0.914392	1.11667	0.935787	1.23907	1.26583	1.40199	1.74142	2.01401	1.75806	2.14562	1.82504	1.81285	0.70149	0.593076	1.0806	1.22333	1.32995	1.45789	0.849448
230	N-acetyltryptophan	Amino Acid	Tryptophan Metabolism	33959	LC/MS Neg	2630	245.093	700653	C03137	HMDB13713	0.498456	0.573604	0.40691	0.610235	0.609039	0.85411	0.919257	1.55405	1.21468	1.52569	0.79451	1.43169	0.856127	1.22655	1.0204	1.61818	1.12304	1.62764	0.645838	0.669664	0.557599	0.826617	0.796176	1.30279	1.32988	1.51691	1.54919	1.54707	2.15797	2.21052	0.462625	1.15069	0.677061	0.990895	0.595591	0.87514	0.684374	1.20494	0.900106
233	indolelactate	Amino Acid	Tryptophan Metabolism	18349	LC/MS Pos Early	2600	206.081	92904	C02043	HMDB00671	0.648873	0.742791	0.672078	0.540485	0.888011	0.820518	1.43454	1.36973	1.39709	1.49705	1.33881	1.25293	0.860566	1.12577	0.908999	0.886804	1.0027	1.29358	1.02058	0.668124	0.695891	0.915095	0.869789	0.858786	0.96504	1.09672	1.13045	1.02107	1.0572	1.11875	0.858708	1.50158	1.15243	1.93572	1.19057	1.07117	0.670895	0.688464	0.609852
234	indoleacetate	Amino Acid	Tryptophan Metabolism	27513	LC/MS Pos Early	2850	176.071	802	C00954	HMDB00197	2.36387	2.42187	1.40516	1.28288	1.25694	0.863833	1.6724	1.28544	2.19012	2.05056	1.20434	0.850387	1.36586	1.45706	1.45612	1.08974	2.18734	1.57601	0.934814	0.596439	0.608695	0.551242	0.916983	0.816943	0.813033	0.748423	0.666766	0.589371	0.603302	0.760062	1.04275	1.00865	1.6271	1.45348	1.90588	1.77959	0.812677	0.885767	0.830683
236	kynurenine	Amino Acid	Tryptophan Metabolism	15140	LC/MS Pos Early	2739	209.092	161166	C00328	HMDB00684	0.608804	0.694751	0.685247	0.795053	0.910147	0.798995	1.06182	0.921546	1.00934	1.26209	0.936808	0.978864	0.777921	0.931071	0.912934	0.638764	0.975398	0.912016	0.663745	0.500153	0.580818	0.626235	0.775413	0.834138	1.30128	1.14278	0.945503	1.23889	0.864192	0.96424	0.763854	0.97529	0.849412	1.08859	0.888557	0.927148	0.79314	0.996129	0.897405
237	kynurenate	Amino Acid	Tryptophan Metabolism	1417	LC/MS Neg	2224	188.035	3845	C01717	HMDB00715	1.18116	1.33652	0.885524	1.14783	1.12853	1.20008	0.872471	0.940632	0.903297	1.04823	0.716995	0.815305	0.885967	1.38514	0.552998	0.889122	1.03592	1.39877	0.801693	0.828334	0.567271	0.82338	0.875986	0.896537	0.858434	0.879412	0.86225	0.904804	0.636646	0.747248	0.497727	0.633686	0.791923	0.996814	0.665168	0.856062	0.69109	1.01931	1.04371
251	serotonin	Amino Acid	Tryptophan Metabolism	2342	LC/MS Pos Early	2550	177.102	5202	C00780	HMDB00259	0.690542	0.883963	0.81019	1.20676	1.1199	0.831322	0.806508	0.944776	0.939879	0.815012	0.744799	1.06875	1.13925	1.47541	1.50626	1.51655	1.4301	1.5505	1.69671	1.15892	1.52518	1.71796	1.73277	1.51025	1.1522	1.14734	0.777586	1.2051	1.24694	1.23063	2.61557	2.18605	2.55996	1.32528	1.87797	2.29977	0.534501	0.568516	0.516139
256	tryptophan betaine	Amino Acid	Tryptophan Metabolism	37097	LC/MS Pos Early	2673	247.144	442106	C09213	HMDB61115	2.09025	2.24667	1.29261	1.6226	1.69509	2.1536	2.90992	3.24699	2.28565	2.21434	1.91959	1.82734	0.109282	0.122856	0.088866	0.098585	0.094027	0.098936	3.21715	3.27955	5.42325	5.64029	5.29672	5.5274	0.560025	0.396588	0.437052	0.535869	0.377341	0.298913	0.411204	0.422554	1.29061	1.29416	1.24522	1.25195	0.67687	0.699516	0.258581
259	C-glycosyltryptophan	Amino Acid	Tryptophan Metabolism	48782	LC/MS Neg	1777	365.135	10981970			1.00619	0.948505	0.95796	0.986916	0.984273	0.917641	1.17454	1.29899	1.15739	1.17396	1.08264	1.06973	1.08275	1.07805	1.07928	1.02946	0.900644	0.983484	0.89435	0.873352	0.937635	0.851664	1.01471	0.858398	1.20821	1.25366	1.25366	1.10514	1.28184	1.12816	0.719914	0.703428	0.710295	0.654697	0.810893	0.674393	1.2156	1.19867	1.03507
260	N-acetylkynurenine (2)	Amino Acid	Tryptophan Metabolism	48757	LC/MS Pos Early	2364	251.103				0.11412	0.94592	0.11412	0.580288	0.802319	1.42892	0.11412	0.762787	0.646785	1.20016	0.11412	1.09212	0.497768	1.19398	0.491979	0.922504	1.327	1.45232	0.234132	0.232952	0.124468	0.318111	0.252867	0.324728	0.962036	1.86915	1.66516	3.65033	1.26582	2.40472	0.418566	1.3328	0.802699	1.61359	0.624799	1.25728	1.32916	1.39872	1.78867
262	leucine	Amino Acid	Leucine, Isoleucine and Valine Metabolism	60	LC/MS Pos Early	2864	132.102	6106	C00123	HMDB00687	0.598921	0.862575	0.55836	0.873908	0.513508	1.02468	0.77085	1.27018	0.725814	1.10417	0.638452	1.29168	0.66405	0.981401	0.675474	1.09858	0.686163	1.25978	0.623991	0.560754	0.579475	0.807931	0.731937	1.03875	0.67511	1.05789	0.782145	1.00294	0.637186	0.982963	0.796188	1.20949	0.727003	1.22871	0.771105	1.20302	0.880142	1.23267	0.838516
263	N-acetylleucine	Amino Acid	Leucine, Isoleucine and Valine Metabolism	1587	LC/MS Neg	2400	172.098	70912	C02710	HMDB11756	0.478421	0.729945	0.322868	0.715737	0.449571	1.22712	0.515693	1.12066	0.519245	1.517	0.658338	1.07042	0.493115	0.93866	0.780183	0.703302	0.322868	1.35625	0.48189	0.549278	0.381024	0.880509	0.538101	1.36001	0.692698	1.09508	0.635638	1.12218	0.702202	0.978153	0.658119	1.93078	0.825581	2.15774	0.890098	1.90122	1.07832	1.22203	0.721938
265	4-methyl-2-oxopentanoate	Amino Acid	Leucine, Isoleucine and Valine Metabolism	22116	LC/MS Neg	2170	129.056	70	C00233	HMDB00695	0.510085	0.64309	0.597547	0.822924	0.497184	0.778168	0.698814	1.08567	0.49721	0.847822	0.473873	1.00176	0.608522	1.03244	0.538109	0.795002	0.512115	0.891098	0.766104	0.880496	0.641112	0.897275	0.773565	1.09472	0.827906	1.23633	0.838503	1.07302	0.90238	1.37262	0.766175	1.32811	0.839956	1.30004	0.810861	1.37607	0.956055	1.11159	0.6698
268	alpha-hydroxyisocaproate	Amino Acid	Leucine, Isoleucine and Valine Metabolism	22132	LC/MS Neg	1840	131.071	83697	C03264	HMDB00746	0.358927	0.516894	0.300318	0.583063	0.47778	0.555564	1.05249	1.10496	0.767687	0.978506	0.625845	0.941667	0.842108	0.985014	0.650517	0.910931	0.405532	0.747292	1.03836	1.12844	0.885146	0.917553	1.15435	0.976215	1.11527	1.17684	1.02568	1.1421	0.895472	1.0297	0.806357	1.25178	0.719328	1.28673	0.863353	1.06768	0.968533	0.793418	0.646857
271	isovalerate (C5)	Amino Acid	Leucine, Isoleucine and Valine Metabolism	44656	LC/MS Neg	1564	101.061	10430	C08262	HMDB00718	0.941671	0.61716	0.868413	1.27258	0.626422	1.1436	0.960184	1.30269	1.12274	1.07894	0.727349	0.687742	1.24889	1.59669	0.952559	1.05738	1.07029	0.953371	0.634494	0.594881	0.605603	0.581	1.41417	1.08491	0.901824	0.838241	0.813959	0.575849	0.699298	0.609665	1.31633	1.58409	1.12015	1.23272	1.74977	1.55823	1.17621	1.14498	0.661148
272	isovalerylglycine	Amino Acid	Leucine, Isoleucine and Valine Metabolism	35107	LC/MS Neg	1950	158.082	546304		HMDB00678	1.11634	1.74361	0.288993	1.09624	1.05837	1.72	0.855391	1.25992	1	1.96911	0.904218	1.89487	0.682437	1.47265	0.612074	1.2411	0.717996	1.58041	0.317558	0.452284	0.288993	0.288993	0.288993	0.635825	0.288993	1.27959	0.507542	0.96023	0.652186	0.860384	0.288993	1.41552	0.288993	1.12683	0.774047	0.952174	1.12909	1.60382	1.89469
273	isovalerylcarnitine (C5)	Amino Acid	Leucine, Isoleucine and Valine Metabolism	34407	LC/MS Pos Early	3085	246.17	6426851		HMDB00688	0.796439	1.10508	1.46094	1.99473	1.56698	2.00269	0.488703	1.14098	0.662885	1.1123	0.85524	0.900927	0.48583	0.786456	0.333833	0.396265	0.346047	0.816849	0.373869	0.543171	0.561427	0.373068	0.586297	0.660403	0.317849	0.475234	0.565653	0.750514	0.319247	0.634609	0.387701	0.827692	0.51516	0.692578	0.253919	0.729262	1.72579	2.49635	1.55726
280	beta-hydroxyisovalerate	Amino Acid	Leucine, Isoleucine and Valine Metabolism	12129	LC/MS Neg	1027	117.056	69362		HMDB00754	0.491949	0.562561	0.611293	0.568746	0.507269	0.604861	0.988861	1.06555	0.640424	0.78068	0.681271	0.76522	1.07378	0.924036	0.678407	0.723881	0.506193	0.69173	0.250195	0.557389	0.231764	0.519206	0.885053	0.904169	0.973422	0.851547	1.71541	1.60633	1.1842	1.11964	0.881951	1.1183	0.775758	0.895593	0.820715	0.941703	0.844977	0.792556	0.772509
283	3-methylglutaconate	Amino Acid	Leucine, Isoleucine and Valine Metabolism	38667	LC/MS Polar	2579.6	143.035	1551553		HMDB00522	0.534095	0.689704	0.566191	1.20667	0.491457	0.609525	0.707172	0.663459	0.720451	0.834304	1.72323	0.709284	0.821032	0.858058	0.654502	0.62667	1.5583	1.57797	0.69122	0.792876	0.71557	0.692886	0.769982	0.902066	0.885865	2.30131	1.10835	1.20485	1.15713	1.05757	0.771777	0.69227	0.772603	0.848742	0.844906	0.661225	0.564262	0.691977	0.813434
287	3-methylglutarylcarnitine (2)	Amino Acid	Leucine, Isoleucine and Valine Metabolism	46548	LC/MS Pos Early	2675	290.16	128145		HMDB00552	0.059465	0.355034	0.059465	0.196466	0.348845	0.379445	0.309552	0.059465	0.768092	0.728356	0.690081	0.694497	0.631194	0.879619	0.059465	0.659299	0.737163	0.784016	0.249251	0.28986	0.254528	0.311842	0.296866	0.373578	2.06095	1.33517	2.65595	2.98621	1.07309	1.08132	1.0169	0.893794	0.805117	0.936147	1.04141	0.901606	0.835154	0.797503	1.40438
296	isoleucine	Amino Acid	Leucine, Isoleucine and Valine Metabolism	1125	LC/MS Pos Early	2800	132.102	6306	C00407	HMDB00172	0.519846	0.849855	0.522874	0.886512	0.442789	1.05017	0.839543	1.35189	0.807363	1.29191	0.69047	1.32715	0.778509	1.08976	0.688243	1.17995	0.716682	1.3389	0.645008	0.578314	0.61739	0.907661	0.802781	1.05659	0.6942	1.12241	0.707461	1.06085	0.617937	1.06138	0.795378	1.20379	0.795894	1.2031	0.777529	1.15105	0.837827	1.28584	0.744314
298	N-acetylisoleucine	Amino Acid	Leucine, Isoleucine and Valine Metabolism	33967	LC/MS Neg	2325	172.098	2802421			0.600746	0.951307	0.23351	0.57724	0.514376	1.3596	0.404315	0.905012	0.508782	1.52592	0.65389	1.55419	0.642137	1.13321	0.737256	1.25007	0.419982	1.40229	0.554682	0.457131	0.487367	0.71274	0.655638	0.910966	0.906761	0.894567	0.711629	1.00405	0.737759	0.460119	0.592241	1.23952	0.672458	1.72155	0.773671	1.22229	0.970889	1.6157	0.622361
299	3-methyl-2-oxovalerate	Amino Acid	Leucine, Isoleucine and Valine Metabolism	15676	LC/MS Neg	2064.2	129.056	47	C00671	HMDB03736	0.422367	0.692532	0.51404	0.745336	0.417999	0.852274	0.819011	1.03662	0.589892	0.934083	0.530263	1.17734	0.69416	1.01073	0.633666	0.7873	0.479846	0.814936	0.781533	0.940602	0.737817	0.896491	0.835121	1.10428	0.796007	1.25905	0.730463	0.948105	0.758077	1.18225	0.763399	1.3946	0.826687	1.30633	0.884261	1.27627	0.881031	1.04949	0.700156
300	alpha-hydroxyisovalerate	Amino Acid	Leucine, Isoleucine and Valine Metabolism	33937	LC/MS Neg	1126	117.056	99823		HMDB00407	0.450482	0.446538	0.511923	0.510551	0.530652	0.562417	1.10337	1.15027	0.823066	0.83797	0.811347	0.843902	0.969174	0.937914	0.646232	0.706348	0.620506	0.641731	0.760646	0.867648	0.652831	0.676734	0.942615	0.946354	1.0059	0.936335	1.2729	1.16435	1.62149	1.58827	1.00483	1.10721	0.935132	0.942767	1.11658	1.08646	1.01326	0.89717	0.873938
302	2-methylbutyroylcarnitine (C5)	Amino Acid	Leucine, Isoleucine and Valine Metabolism	45095	LC/MS Pos Early	3035	246.17	6426901		HMDB00378	0.634788	0.915201	0.686682	0.956129	0.587661	0.594278	1.12551	1.20645	0.941765	1.41048	0.621958	0.693496	1.39478	1.26162	1.00221	1.22633	0.775279	1.02527	0.376796	0.331588	0.460745	0.500403	0.661283	0.645623	0.876394	0.712039	0.897488	1	0.73522	1.02475	0.492053	0.841976	0.544803	0.846018	0.548696	0.730394	1.03177	1.29945	1.09023
304	tiglyl carnitine (C5)	Amino Acid	Leucine, Isoleucine and Valine Metabolism	35428	LC/MS Pos Early	2962	244.154	22833596		HMDB02366	1.07658	1.38577	1.44188	1.51642	0.89155	1.01082	1.37321	1.03579	1.12112	0.287854	0.287854	1.01245	0.907569	1.0959	0.722764	0.287854	0.746011	0.810933	0.328206	0.287854	0.349838	0.314538	0.499617	0.460955	0.590476	0.287854	1.33542	1.20783	1.09731	1.23864	0.677561	0.625899	0.55773	0.673877	0.783025	0.791906	1.20645	1.07387	1.37906
307	3-hydroxy-2-ethylpropionate	Amino Acid	Leucine, Isoleucine and Valine Metabolism	32397	LC/MS Neg	975	117.056	188979		HMDB00396	0.616738	0.498658	0.69654	0.683965	0.334795	0.41865	1.47847	1.29303	0.978684	1.02815	0.732264	0.842	1.6643	1.43351	1.00659	0.988658	0.862354	0.953584	1.12038	0.969964	1.06856	0.920988	1.34662	1.27736	0.868546	0.838529	1.06397	0.912506	0.965988	0.882685	0.599156	0.661536	0.617633	0.69894	0.673479	0.798557	0.727257	0.740136	0.688717
309	ethylmalonate	Amino Acid	Leucine, Isoleucine and Valine Metabolism	15765	LC/MS Polar	2785	131.035	11756		HMDB00622	0.719588	0.767646	1.06041	1.08726	0.780193	0.646487	1.16113	1.14305	0.957046	1.01225	1.13744	1.11203	1.65892	1.46611	1.30294	1.20977	1.14084	1.07709	0.761271	0.827117	0.830897	0.776287	1.06434	1.02141	0.891619	0.826087	0.882621	0.831431	1.06814	1.07485	0.858608	0.817483	0.759529	0.69869	0.848786	0.87102	1.02317	1.13153	0.8227
310	methylsuccinate	Amino Acid	Leucine, Isoleucine and Valine Metabolism	15745	LC/MS Polar	2800	131.035	10349		HMDB01844	0.727136	0.777541	1.2232	1.08893	1.1121	0.91147	1.17775	1.49537	1.62293	1.24163	0.922835	0.988727	1.45062	1.27638	1.1117	1.14592	1.23439	1.25652	1.48098	1.46717	1.50587	1.38738	1.85332	0.821396	0.940849	0.521445	1.01036	1.09109	1.01542	1.23421	1.03917	0.981349	0.850703	1.22519	1.17379	1.02608	0.913509	1.17886	1.13479
316	valine	Amino Acid	Leucine, Isoleucine and Valine Metabolism	1649	LC/MS Pos Early	2479	118.086	6287	C00183	HMDB00883	0.639435	0.800363	0.607886	0.816372	0.570356	0.932852	0.804921	1.12873	0.68805	1.00087	0.735327	1.11901	0.789512	0.964524	0.685508	0.965373	0.818654	1.18907	0.580298	0.555308	0.623786	0.706284	0.803605	0.974539	0.663451	0.926449	0.765096	0.91436	0.638659	0.904314	0.750501	1.08414	0.698498	1.17385	0.855458	1.16909	0.83055	1.19713	0.871271
317	N-acetylvaline	Amino Acid	Leucine, Isoleucine and Valine Metabolism	1591	LC/MS Neg	1704	158.082	66789		HMDB11757	0.635274	0.716652	0.541178	0.890668	0.636067	0.847937	0.845952	1.16688	0.757883	1.17748	0.752617	1.12502	0.701963	0.940007	0.614692	0.906128	0.70543	1.10723	0.698314	0.804383	0.684301	0.845133	0.806897	1.23883	0.848413	0.946543	0.887677	0.95975	0.845009	0.84025	0.759151	1.10996	0.725448	1.03784	0.775384	1.02991	0.766055	1.04256	0.875942
319	3-methyl-2-oxobutyrate	Amino Acid	Leucine, Isoleucine and Valine Metabolism	44526	LC/MS Neg	1465	115.04	49	C00141	HMDB00019	0.535508	0.671725	0.712683	0.719801	0.703145	0.80547	0.795595	0.851935	0.421028	0.671099	0.908772	0.886906	0.708536	0.817611	0.565693	0.575444	0.530918	0.755335	0.967018	1.24253	0.95212	1.13385	1.0899	1.08293	0.998778	0.95357	0.900147	0.889142	0.860608	0.996653	0.800724	1.00526	0.915511	0.940328	0.970857	1.13278	0.921788	0.866489	0.711001
320	2-hydroxy-3-methylvalerate	Amino Acid	Leucine, Isoleucine and Valine Metabolism	36746	LC/MS Neg	1800	131.071	164623		HMDB00317	0.331564	0.369033	0.235272	0.44138	0.388058	0.44875	1.29225	1.33524	0.984197	1.01389	0.851949	1.03269	1.10335	1.08212	0.727677	0.782906	0.541617	0.648465	0.770571	0.871287	0.606435	0.656491	1.06629	0.870746	0.92647	0.942284	1.08238	1.1695	1.25025	1.2152	0.832641	1.04141	0.832216	0.902932	0.948712	1.008	1.07883	1.00778	0.815604
322	isobutyrylcarnitine (C4)	Amino Acid	Leucine, Isoleucine and Valine Metabolism	33441	LC/MS Pos Early	2810	232.154	168379		HMDB00736	2.36565	2.34049	1.64316	1.93982	1.50264	1.82071	0.970029	1.35234	1.37237	1.3588	0.938145	1.09959	2.17721	2.81178	1.65145	2.45206	2.22703	2.48961	0.255772	0.221587	0.238511	0.269192	0.418177	0.429237	0.534614	0.680061	0.865803	0.936062	0.664524	0.679999	0.718646	1.2279	1.01056	1.46582	1.19725	1.43017	2.34042	2.52069	2.67908
323	isobutyrylglycine (C4)	Amino Acid	Leucine, Isoleucine and Valine Metabolism	35437	LC/MS Neg	1420	144.067	10855600		HMDB00730	0.361436	0.361436	0.361436	0.717399	1.0394	1.37335	1.03714	0.464865	0.742745	1.05931	0.906975	1.43297	1.45904	1.63738	0.710375	1.87682	1.40719	1.81396	0.361436	0.361436	0.361436	0.566115	0.483446	0.87508	0.361436	0.608648	0.48899	1.89136	0.57186	0.75145	0.751973	1.12318	0.738985	1.17382	1.1364	1.45399	0.678265	1.46206	0.658273
324	3-hydroxyisobutyrate	Amino Acid	Leucine, Isoleucine and Valine Metabolism	1549	LC/MS Polar	1619	103.04	87	C06001	HMDB00336	0.757137	1.60664	0.782122	1.55718	0.730032	1.24412	0.914923	1.33652	0.591298	1.83875	0.825164	1.44767	0.932641	1.70792	0.547133	0.807823	0.446062	1.49058	0.690185	0.474014	0.375075	0.674686	1.13212	1.03756	1.02178	0.994643	0.621562	1.18996	0.870767	1.33195	0.584629	1.39376	0.585484	1.44774	0.576994	1.49391	0.775065	1.31829	0.522123
327	methionine	Amino Acid	Methionine, Cysteine, SAM and Taurine Metabolism	1302	LC/MS Pos Early	2526	150.058	6137	C00073	HMDB00696	0.635056	0.916402	0.820858	1.33123	0.681611	1.12932	0.874495	1.5317	0.919822	1.62319	0.786898	1.66124	0.825334	1.27176	0.891709	1.45996	0.916159	1.82624	0.953047	0.848731	0.817463	1.1859	1.04501	1.49832	0.811223	1.22877	0.795572	1.11193	0.795065	1.35779	0.915168	1.66193	0.897645	1.52726	1.13847	1.67962	0.83711	1.46552	0.93778
328	N-acetylmethionine	Amino Acid	Methionine, Cysteine, SAM and Taurine Metabolism	1589	LC/MS Neg	1787	190.054	448580	C02712	HMDB11745	0.95357	0.991908	0.954404	1.10133	0.973316	1.07174	1.0547	1.21249	1.09222	1.21132	1.11584	1.27066	1.15026	1.2407	1.00822	0.907945	0.87335	1.18666	0.683609	0.729265	0.795477	0.796861	0.81769	0.862762	1.23872	1.2226	1.21695	1.20919	1.10003	1.07255	0.783616	0.89638	0.841221	0.926329	0.851451	0.990312	1.24061	1.26137	1.10723
329	N-formylmethionine	Amino Acid	Methionine, Cysteine, SAM and Taurine Metabolism	2829	LC/MS Neg	1543.8	176.039	439750	C03145	HMDB01015	1.00272	1.08737	1.04184	1.15344	0.999241	1.16488	1.22373	1.44038	1.23413	1.35861	1.20482	1.2629	1.22232	1.28246	1.05923	1.0759	1.0311	1.29471	0.651029	0.771769	0.797579	0.711712	0.887719	0.869334	1.12618	1.11178	1.06937	1.12954	1.0672	1.07591	0.74862	0.758644	0.717636	0.823859	0.906538	0.878933	1.10169	1.09427	0.845351
331	methionine sulfone	Amino Acid	Methionine, Cysteine, SAM and Taurine Metabolism	44878	LC/MS Pos Early	1250	182.048	69961			0.722916	1.0134	1.2648	1.44023	0.987199	1.01821	1.29259	1.5292	1.1257	1.57785	0.987232	1.57028	0.817196	0.97999	0.690889	0.910057	1.02283	1.30069	0.713026	0.788993	0.690221	0.558901	0.546675	0.651951	1.05976	1.20063	0.898381	1.02539	0.727359	1.0481	0.339388	0.372062	0.286507	0.421857	0.271264	0.319189	0.717393	1.0661	0.795425
332	methionine sulfoxide	Amino Acid	Methionine, Cysteine, SAM and Taurine Metabolism	18374	LC/MS Pos Early	1272	166.053	158980	C02989	HMDB02005	0.701473	2.34006	0.951159	2.69902	0.664517	2.92263	0.782367	3.06191	0.903922	3.29378	0.739356	3.95962	0.956654	2.75011	0.807683	3.44128	1.09982	4.31807	0.771579	0.98465	0.681985	2.00414	1.24603	2.33518	0.677878	2.57189	0.722873	2.48999	0.771185	3.19689	0.841067	3.44631	0.732663	3.48372	0.99704	3.02954	0.756288	2.92752	0.616186
342	cystathionine	Amino Acid	Methionine, Cysteine, SAM and Taurine Metabolism	15705	LC/MS Pos Early	2270	223.075	439258	C02291	HMDB00099	0.658948	1.34239	1.17772	1.29272	0.666423	1.96088	0.846128	1.02299	1.50256	1.00766	1.44254	1.86725	1.39812	1.69272	1.30926	1.71726	1.078	1.25348	0.308506	0.526827	0.313872	0.612562	0.596965	0.398408	0.772872	1.09251	0.620055	1.42217	0.587715	0.788255	0.177369	0.177369	0.177369	0.211802	0.346439	0.292772	0.526722	0.503516	0.50179
343	alpha-ketobutyrate	Amino Acid	Methionine, Cysteine, SAM and Taurine Metabolism	4968	LC/MS Polar	940	101.024	58	C00109	HMDB00005	0.078794	0.078794	0.53584	0.877933	0.659228	0.401183	0.078794	0.25703	0.078794	0.078794	0.078794	0.734558	0.078794	0.078794	0.078794	0.078794	0.078794	0.243418	0.656932	1.0863	0.691214	1.21467	0.510525	1.70016	0.304909	0.230292	0.078794	0.516865	0.078794	0.618265	0.148839	0.660739	0.385683	1.47319	0.078794	0.571367	0.078794	0.26538	0.078794
344	cysteine	Amino Acid	Methionine, Cysteine, SAM and Taurine Metabolism	1868	LC/MS Pos Early	1488	122.027	5862	C00097	HMDB00574	0.491149	0.499756	0.397395	0.589076	0.951779	1.02834	0.901254	1.38764	0.715408	1.48225	1.15678	1.92405	0.632427	1.0441	0.866814	0.856723	0.688362	0.796277	0.85845	0.802898	0.514738	1.00893	0.432776	0.940273	0.975657	0.949382	0.803528	1.44392	0.843497	1.13963	0.39641	1.10104	0.423352	1.03662	0.320615	0.893428	0.864154	0.903868	0.793331
346	S-methylcysteine	Amino Acid	Methionine, Cysteine, SAM and Taurine Metabolism	39592	LC/MS Neg	880	134.028	24417		HMDB02108	0.56761	0.621982	1.0069	1.05518	0.523643	0.595766	1.71743	1.75089	0.937915	0.930665	0.790108	0.831132	1.10736	1.16007	1.55451	1.64814	0.922365	0.992681	1.33197	1.40083	1.74896	1.61662	1.05279	0.986734	1.08845	1.03061	1.72058	1.58761	1.07597	1.04614	0.849986	0.829733	0.797471	0.817182	1.09902	1.10668	1.47918	1.35729	1.12908
349	cysteine s-sulfate	Amino Acid	Methionine, Cysteine, SAM and Taurine Metabolism	22176	LC/MS Polar	2273	199.969	115015	C05824	HMDB00731	1.21183	1.41853	1.21019	1.28195	0.937545	1.03243	0.950123	0.760825	0.908298	0.77765	0.978364	1.52211	0.873738	0.920509	0.995535	0.836561	0.847226	1.07016	0.969111	0.792409	0.988438	0.796481	0.806021	0.772095	1.02083	0.926146	0.837353	1.06909	0.803955	1.13278	0.871634	0.931401	0.81797	0.915868	0.900395	1.07179	0.830094	1.003	1.24663
350	cystine	Amino Acid	Methionine, Cysteine, SAM and Taurine Metabolism	56	LC/MS Polar	3424	239.017	67678	C00491	HMDB00192	0.617521	0.623492	0.770303	0.703621	0.643587	0.587798	0.71836	0.762401	0.704671	0.756618	0.755288	0.779253	0.697257	0.705382	0.766599	0.723968	0.712022	0.685112	0.799887	0.882365	0.753071	0.865145	1.23131	1.12516	0.86226	0.762464	0.901776	0.786936	0.915512	0.865972	0.879198	0.715455	0.757398	0.690287	0.905654	0.957942	1.0455	0.996086	0.94435
354	cysteine sulfinic acid	Amino Acid	Methionine, Cysteine, SAM and Taurine Metabolism	37443	LC/MS Pos Early	597	154.017	109	C00606	HMDB00996	1.19865	1.26597	1.98945	2.37373	1.38836	1.40457	0.889435	0.734188	0.842628	1.21263	0.749939	0.78467	0.623324	1.14077	1.13995	0.87419	1.15237	1.3618	0.3027	0.528908	0.720465	0.705755	0.529578	0.43572	0.705684	0.912956	0.860925	0.74632	0.731652	1.14932	0.645362	0.245052	0.518264	0.573797	0.761604	0.245052	2.15228	2.86068	1.89853
355	hypotaurine	Amino Acid	Methionine, Cysteine, SAM and Taurine Metabolism	590	LC/MS Pos Early	724	110.027	107812	C00519	HMDB00965	1.00105	1.52742	1.31831	1.29678	1.35526	1.04781	2.45143	1.64603	2.10047	1.76215	1.72939	1.69053	1.54197	1.33005	1.33201	1.43356	1.398	1.37481	1.16006	0.937773	1.34667	0.895635	1.01504	0.756219	1.58306	1.30097	1.53712	0.949913	1.34334	1.53251	1.12511	0.955091	0.880782	1.01795	1.23976	1.2291	1.33498	1.249	1.25516
356	taurine	Amino Acid	Methionine, Cysteine, SAM and Taurine Metabolism	2125	LC/MS Neg	690	124.007	1123	C00245	HMDB00251	1.30018	2.0011	1.40087	1.47556	1.43056	1.02232	1.20993	0.795052	1.20658	0.989441	1.00667	0.786499	1.46405	1.59026	1.83418	1.32199	1.3192	1.64984	1.14756	1.06586	1.22792	0.748295	0.962666	0.655564	1.35645	1.21152	1.1033	0.875351	1.08221	1.01961	1.24925	1.16158	1.3667	1.78551	1.54437	1.43607	0.939263	0.980466	1.10184
361	2-aminobutyrate	Amino Acid	Methionine, Cysteine, SAM and Taurine Metabolism	42374	LC/MS Pos Early	2059	104.071	439691	C02261	HMDB00650	0.544191	0.553188	1.13728	1.2644	0.547089	0.565498	0.821249	0.971312	0.590521	0.696631	0.540907	0.675774	1.21095	1.22415	1.02711	1.18867	0.882434	1.05858	0.777521	0.596017	0.701644	0.621851	1.06574	0.911096	0.520296	0.597915	0.783581	0.830114	0.7073	0.820976	1.00499	1.22404	0.716873	0.862494	0.928339	0.957348	1.13046	1.30771	0.94776
364	2-hydroxybutyrate/2-hydroxyisobutyrate	Amino Acid	Methionine, Cysteine, SAM and Taurine Metabolism	52281	LC/MS Polar	1258	103.04				0.474342	0.515174	0.686088	0.660316	0.507456	0.664235	0.461439	0.56164	0.213238	0.314116	0.243007	0.454939	0.533743	0.628984	0.367565	0.46435	0.223806	0.402652	0.779546	1.00741	0.643721	0.726175	0.943051	0.93977	0.545046	0.646587	0.715547	0.809199	0.690998	0.718278	0.783112	0.997906	0.743061	0.853581	0.807939	1.0089	0.651319	0.423867	0.404403
365	arginine	Amino Acid	Urea cycle; Arginine and Proline Metabolism	1638	LC/MS Pos Early	2825	175.119	232	C00062	HMDB00517	0.720793	0.834816	1.05132	1.30072	0.722698	1.0524	1.05816	1.35778	1.00463	1.34289	0.848162	1.13364	0.7929	0.958913	1.0025	1.42222	1.0749	1.39116	0.919666	0.836871	0.850021	1.06215	0.997574	1.16327	0.883852	1.12272	0.896761	1.03603	0.84199	1.04367	0.896148	1.06831	0.708248	0.928737	0.910551	1.08131	1.01245	1.29729	1.00218
367	urea	Amino Acid	Urea cycle; Arginine and Proline Metabolism	1670	LC/MS Pos Early	700	121.072	1176	C00086	HMDB00294	1.29916	1.14844	1.00163	0.983969	0.983604	0.985432	1.12272	1.01377	1.00911	0.992188	1.02242	0.959296	0.807164	0.751462	0.742034	0.744772	0.952682	0.959045	0.618958	0.626418	0.536654	0.514713	0.853523	0.743853	0.744316	0.809264	1.06529	1.02371	0.949567	0.932929	0.878959	0.841569	0.860849	0.884109	0.976407	1.05771	1.37737	1.46456	1.48613
369	ornithine	Amino Acid	Urea cycle; Arginine and Proline Metabolism	1493	LC/MS Pos Early	2800	133.097	6262	C00077	HMDB03374	0.72695	1.02186	1.14492	1.44287	0.862683	1.12956	0.869447	1.08955	0.879309	1.25637	0.823295	1.08711	0.884454	1.03778	1.02567	1.25877	1.03135	1.5668	0.568997	0.544444	0.67109	0.789887	0.725799	0.912006	0.871745	1.07231	0.894191	1.09486	0.794968	0.953826	0.695222	0.921129	0.549559	0.796927	0.72551	0.984131	1.01864	1.23327	0.951043
373	citrulline	Amino Acid	Urea cycle; Arginine and Proline Metabolism	2132	LC/MS Pos Early	1520	176.103	9750	C00327	HMDB00904	0.905851	0.802248	1.12412	0.899245	1.17202	0.78125	1.50266	1.14409	1.45641	1.3007	1.5243	1.13725	1.19646	0.769816	1.45086	0.98678	1.64427	1.10923	0.883973	0.657425	0.900953	0.755195	0.851696	0.88092	1.09976	0.913066	1.33751	0.911914	1.28485	1.05109	0.98058	0.892504	0.679368	0.82057	0.880786	0.737148	1.49328	1.20058	1.35527
374	homoarginine	Amino Acid	Urea cycle; Arginine and Proline Metabolism	22137	LC/MS Pos Early	2882	189.135	9085	C01924	HMDB00670	0.593852	0.916125	0.851731	1.06506	0.760949	1.15154	0.423062	0.577199	0.44089	0.585564	0.398638	0.586518	0.456447	0.636784	0.653728	1.05721	0.713345	1.04626	0.745437	0.637429	1.52069	1.70717	1.07137	1.24676	0.541833	0.734155	0.604423	0.732632	0.597722	0.825455	0.843217	1.04289	0.743106	0.955949	0.886342	1.08104	0.999799	1.1925	0.956539
375	homocitrulline	Amino Acid	Urea cycle; Arginine and Proline Metabolism	22138	LC/MS Polar	3006.8	188.104	65072	C02427	HMDB00679	1.11775	1.18726	0.830072	0.789439	0.670029	0.569508	1.10585	1.0897	1.3369	1.32734	1.38162	1.37141	0.491532	0.56295	0.510796	0.584129	0.451852	0.497295	0.449378	0.37799	0.561445	0.648331	0.816264	0.818679	0.738532	0.794114	0.919806	0.866875	1.1728	1.124	0.874271	1.09258	0.911477	1.16795	0.783408	0.93402	1.70744	1.72572	1.53258
376	proline	Amino Acid	Urea cycle; Arginine and Proline Metabolism	1898	LC/MS Pos Early	1603	116.071	145742	C00148	HMDB00162	0.588117	0.793315	0.694085	0.97624	0.668122	0.981108	0.688248	1.04967	0.717184	1.22361	0.700964	1.31339	1.00011	1.32443	0.868968	1.28307	0.921644	1.6162	0.917081	0.983202	0.782345	1.07425	0.867282	1.17776	0.825877	1.12889	0.868345	1.12619	0.798554	1.13726	0.649432	1.0656	0.613038	1.09591	0.756378	1.10496	0.869623	1.23434	0.934098
379	dimethylarginine (ADMA + SDMA)	Amino Acid	Urea cycle; Arginine and Proline Metabolism	36808	LC/MS Pos Early	2850	203.15	123831	C03626	HMDB01539	0.634547	0.785721	0.772182	0.983209	0.747352	0.851336	1.11269	1.35329	1.0839	1.28863	1.01884	1.3688	0.721298	0.839111	0.909583	1.11566	0.856594	1.10952	0.798652	0.732413	0.83921	0.933914	0.921753	1.04427	0.967947	1.23459	1.07176	1.10697	0.91488	1.08742	0.739664	0.825286	0.723041	0.798901	0.762717	0.88309	1.02697	1.14992	1.02052
380	N-acetylarginine	Amino Acid	Urea cycle; Arginine and Proline Metabolism	33953	LC/MS Pos Early	2245	217.13	67427	C02562	HMDB04620	0.656138	0.991501	1.18827	1.51597	0.971409	1.15067	0.728433	0.793584	0.421619	0.900533	0.53259	0.780209	0.604223	0.600522	1.09055	1.36604	1.54462	1.54036	0.4341	0.406947	0.425863	0.510685	0.570768	0.636708	1.05287	1.14688	1.26218	1.58937	0.958645	1.4011	1.33868	1.54943	1.28895	1.50172	1.63669	1.74323	2.11133	2.21672	2.23592
381	N-acetylcitrulline	Amino Acid	Urea cycle; Arginine and Proline Metabolism	48434	LC/MS Neg	940	216.099	656979	C15532	HMDB00856	0.176381	0.176381	0.238027	0.176381	0.176381	0.176381	0.382779	0.176381	0.355722	0.391763	0.342834	0.324595	0.176381	0.176381	0.30818	0.176381	0.970077	1.17678	0.176381	0.176381	0.176381	0.176381	0.394968	0.40745	0.840685	0.895297	1.56752	2.04984	1.41796	1.35008	1.34222	1.35422	1.01536	1.23819	1.6774	1.65622	1.24056	1.75778	1.65401
383	N-delta-acetylornithine	Amino Acid	Urea cycle; Arginine and Proline Metabolism	43249	LC/MS Neg	858	173.093	9920500			0.819282	0.951426	1.03064	1.0855	0.672319	0.8265	1.68978	1.80554	1.24477	1.33826	0.867275	1.01878	1.22686	1.39557	0.804004	0.973074	0.874692	1.06397	1.21551	1.25539	4.02044	3.8561	1.71124	1.73562	0.493662	0.577872	0.573943	0.629157	0.435244	0.503513	0.151996	0.290377	0.630514	0.698518	0.151996	0.27298	1.63732	1.64307	0.749462
387	hydroxyproline	Amino Acid	Urea cycle; Arginine and Proline Metabolism	32306	LC/MS Pos Early	1064	132.065	5810	C01157	HMDB00725	0.82027	0.781366	1.09522	1.0656	0.845537	0.858445	0.737883	0.851775	1.221	1.23092	1.04181	1.29417	1.21626	1.50048	1.49491	1.38181	1.00044	1.07847	0.721478	0.789895	0.69336	0.781998	0.82644	0.851466	0.801311	0.847732	0.655374	0.745298	0.789723	0.802483	1.30649	1.48824	1.36643	1.56799	1.19502	0.925401	1.79952	1.70817	0.903633
389	prolylhydroxyproline	Amino Acid	Urea cycle; Arginine and Proline Metabolism	35127	LC/MS Pos Early	2128	229.118	11673055		HMDB06695	0.727109	0.623026	0.768418	0.587235	0.704344	0.599822	2.437	1.97884	2.43096	1.62897	2.039	1.64922	1.19758	0.807253	1.20273	0.90648	1.19724	0.885421	1.04981	0.565253	0.891974	0.873698	1.12907	0.826014	1.39741	1.27725	1.39294	1.12229	1.27343	1.09489	1.56675	1.22584	1.57006	1.13638	1.36214	1.08664	2.20856	1.61838	1.34773
392	N-methylproline	Amino Acid	Urea cycle; Arginine and Proline Metabolism	37431	LC/MS Pos Early	1335	130.086	557			0.604912	0.618214	0.456071	0.485627	0.453469	0.545201	0.982568	1.02287	1.81311	1.72762	0.484861	0.550187	1.6127	1.77554	1.58606	1.42468	2.26227	2.32611	0.345362	0.339549	0.351029	0.341661	7.5099	7.58291	2.78677	2.65085	0.97131	1.01978	0.241527	0.250621	1.42193	1.45794	3.40308	3.81345	0.475203	0.557961	1.59114	1.47047	3.49296
396	guanidinoacetate	Amino Acid	Creatine Metabolism	43802	LC/MS Pos Early	1937	118.061	763	C00581	HMDB00128	0.562859	0.544021	0.948435	0.99867	0.948489	0.576255	1.19164	1.17055	1.43811	1.62637	1.31305	1.4259	0.943528	1.00199	1.28252	1.15939	1.42575	1.36144	1.38974	1.15084	1.1364	1.74413	1.78934	1.29195	1.03958	0.946292	1.07718	0.993191	0.909144	0.917148	0.754456	0.651998	1.39891	0.51876	1.10697	0.5016	1.04449	1.15309	0.934119
397	creatine	Amino Acid	Creatine Metabolism	27718	LC/MS Pos Early	1947	132.077	586	C00300	HMDB00064	0.912528	0.84344	1.05095	1.34436	0.956713	1.26055	0.306076	0.408695	0.30317	0.422345	0.423658	0.474839	0.428762	0.501121	0.669947	0.891847	1.00742	1.29298	0.645685	0.53125	0.856238	0.96599	0.863086	0.855163	0.785676	1.00267	0.752067	0.9051	0.619027	0.78142	0.925835	1.01548	0.730014	0.830486	0.767595	1.06373	0.607186	0.802429	0.66391
398	creatinine	Amino Acid	Creatine Metabolism	513	LC/MS Pos Early	2055	114.066	588	C00791	HMDB00562	0.787566	0.83469	0.745396	0.782711	0.762772	0.74119	1.06944	1.03313	1.05334	1.00978	1.05281	1.03759	1.01426	0.969075	1.01886	0.927993	1.02792	0.961218	0.894979	0.862012	0.894998	0.856577	0.960397	0.863446	1.16469	1.24167	1.08954	1.05944	1.16681	1.14555	0.968514	0.917114	0.896591	0.938593	0.867973	0.901695	1.18712	1.15215	1.07938
407	acisoga	Amino Acid	Polyamine Metabolism	43258	LC/MS Neg	2297	183.114	129397			1.36913	1.56405	1.1374	1.46264	1.19972	1.54532	1.16661	1.59617	0.642345	0.513773	0.418901	0.410905	0.502333	0.553038	0.679502	0.71435	0.644182	0.447104	0.291244	0.332855	0.263759	0.254752	0.460619	0.427818	1.01651	1.11856	1.08522	1.05063	0.747293	0.795391	0.773685	0.732668	0.690522	0.741893	1.1932	1.15791	1.12615	0.943993	0.862844
411	5-methylthioadenosine (MTA)	Amino Acid	Polyamine Metabolism	1419	LC/MS Pos Early	2752	298.097	439176	C00170	HMDB01173	0.749988	0.842639	0.740065	0.717691	0.824535	0.947376	0.789283	0.754685	0.882682	1.00089	0.806274	0.945584	0.852209	0.994249	0.567012	0.794106	0.771745	0.837445	0.540341	0.558769	0.418892	0.556762	0.687195	0.671298	1.08486	0.927794	1.084	0.672189	1.26423	0.924046	0.488044	0.661113	0.588658	0.845569	0.563306	0.670294	0.947527	1.17138	1.14095
412	N-acetylputrescine	Amino Acid	Polyamine Metabolism	37496	LC/MS Pos Early	2230	131.118	122356	C02714	HMDB02064	0.771102	0.740457	0.732734	0.924209	0.984082	1.04374	0.909487	0.882208	0.893489	0.882263	1.25513	1.74873	1.24868	1.10907	1.19113	1.08399	1.1818	1.07135	0.623043	0.593593	0.838309	0.778923	0.830282	0.736053	0.899705	0.915378	0.962182	0.99388	1.16303	1.19378	0.671853	0.710753	0.726968	0.725893	0.824326	0.906099	0.856315	0.816053	1.20157
416	4-acetamidobutanoate	Amino Acid	Polyamine Metabolism	1558	LC/MS Pos Early	1350	146.081	18189	C02946	HMDB03681	0.785014	0.775643	0.764063	0.862312	0.686195	0.797337	0.993746	0.890749	1.27274	1.31432	0.949101	1.18589	1.08831	1.11173	0.806017	0.779901	1.29421	1.49122	0.569968	0.373792	0.672055	0.899323	0.764952	0.739921	1.16695	1.13642	0.790299	0.882909	1.12361	1.16862	0.306671	0.403503	0.652375	0.493781	0.859805	0.344483	0.633096	1.10276	1.02341
420	4-guanidinobutanoate	Amino Acid	Guanidino and Acetamido Metabolism	15681	LC/MS Pos Early	2320	146.092	500	C01035	HMDB03464	1.7577	1.35985	0.897931	0.990135	0.923912	0.943589	2.55071	2.34638	2.77248	2.19361	2.41476	1.85749	1.78232	1.48958	1.24468	1.01955	2.40041	2.01839	0.510254	0.3669	1.09973	1.04352	1.29232	0.796802	0.659603	0.682782	0.703002	0.674708	1.30705	1.34827	0.804079	0.612362	1.75185	1.54132	1.20491	1.00918	1.84202	1.3922	0.898735
421	guanidinosuccinate	Amino Acid	Guanidino and Acetamido Metabolism	32446	LC/MS Polar	3550	174.052	97856	C03139	HMDB03157	0.925945	1.03779	0.923815	0.842824	0.693508	0.704225	1.42051	1.42684	1.49082	1.66183	1.78766	1.775	0.866405	0.772803	0.621298	0.627626	0.533822	0.474539	0.327603	0.327603	0.327603	0.327603	0.556665	0.445614	1.23154	1.09775	1.40297	1.42063	1.46816	1.19152	0.98122	1.01383	0.822792	0.909522	1.12477	1.15156	2.42236	2.14608	2.083
425	cysteine-glutathione disulfide	Amino Acid	Glutathione Metabolism	35159	LC/MS Pos Early	2465	427.095	4247235		HMDB00656	0.787663	1.33827	0.822231	0.993159	0.675586	0.619732	1.39971	1.02555	0.997644	0.979529	0.964038	0.827067	1.25754	1.3901	1.25811	1.18626	1.14004	1.73456	0.581718	1.20612	4.4274	2.06503	0.658528	0.687555	1.10137	1.73484	0.657937	0.666426	0.795296	1.0322	1.94859	1.68924	0.883842	1.72834	1.1735	1.50261	1.2737	1.46329	1.03035
428	cysteinylglycine	Amino Acid	Glutathione Metabolism	35637	LC/MS Pos Early	2132	179.048	439498	C01419	HMDB00078	0.203277	0.446589	0.077497	0.741877	1.52437	0.904763	0.425956	1.078	0.433625	1.8051	0.712817	1.51378	0.444157	0.540772	0.296166	0.79134	0.398176	0.584939	0.276666	0.47925	0.35578	1.01477	0.077497	0.613798	1.56194	2.84892	0.772899	1.63781	0.907361	2.61754	0.217277	1.2061	0.204629	1.57753	0.288641	1.12746	0.268994	0.848662	0.306372
429	cys-gly, oxidized	Amino Acid	Glutathione Metabolism	18368	LC/MS Pos Early	2947	355.074	333293			1.12078	1.52731	1.1652	1.19074	1.03898	1.05282	0.998032	0.868644	1.06906	0.7323	1.00959	0.674264	0.842078	0.875322	0.759981	0.582283	0.673731	0.662148	0.496321	0.568875	1.21392	0.73422	0.716442	0.435607	1.8838	2.07548	1.87343	1.30083	2.17214	2.08568	1.2843	0.993464	0.763875	1.02906	1.09057	0.858642	1.16421	0.913147	0.827287
430	5-oxoproline	Amino Acid	Glutathione Metabolism	1494	LC/MS Neg	738.5	128.035	7405	C01879	HMDB00267	0.647372	0.692254	0.722379	0.965205	0.58026	0.629775	1.15652	1.14631	1.12013	1.15205	1.11692	1.22229	1.16377	1.28227	1.0429	1.2207	1.07772	1.19121	0.706867	0.708869	0.857088	0.80544	0.757505	0.768416	1.1012	1.08641	0.974658	1.00549	1.12131	1.06228	0.83349	0.884389	0.806012	0.896708	0.909546	0.937704	0.986145	0.992078	0.854524
438	gamma-glutamylalanine	Peptide	Gamma-glutamyl Amino Acid	37063	LC/MS Pos Early	1986	219.098	440103		HMDB29142	0.380957	0.774041	0.464473	0.895727	0.482563	0.702887	0.46829	1.15061	0.660987	1.5221	0.754356	1.54157	0.657145	1.40349	0.701674	1.3726	0.727296	1.55122	1.31131	1.247	0.614953	1.6756	0.977504	1.08526	1.20122	1.65675	0.692598	0.731387	0.895573	1.47519	0.663415	1.52199	0.846977	1.16463	0.989629	1.22123	0.775634	1.58679	0.755072
440	gamma-glutamylglutamate	Peptide	Gamma-glutamyl Amino Acid	36738	LC/MS Pos Early	1775	277.103	92865	C05282	HMDB11737	0.423479	0.558814	0.751019	0.777169	0.548548	0.567956	0.800951	0.583406	0.461289	0.84245	0.78637	0.849644	0.651768	0.738005	0.833775	0.76738	1.08539	1.38486	0.144559	0.545386	0.580736	0.371443	0.144559	0.144559	1.92079	1.65154	0.954282	0.97858	0.932047	1.22071	0.144559	0.144559	0.144559	0.144559	0.144559	0.144559	1.54916	3.03559	1.55332
441	gamma-glutamylglutamine	Peptide	Gamma-glutamyl Amino Acid	2730	LC/MS Pos Early	1430	276.119	150914	C05283	HMDB11738	0.822346	1.02943	0.854001	0.948299	0.777728	0.883197	1.10836	1.27519	1.12122	1.18861	0.985916	1.27989	1.08898	1.50417	1.29064	1.34802	1.08363	1.30461	0.421233	0.626731	0.691356	0.795265	0.646071	0.722131	1.38624	1.51913	1.29467	1.13462	1.12599	1.09494	0.661535	0.728336	0.792954	0.983373	0.896267	0.511716	1.42159	1.2318	1.10675
442	gamma-glutamylglycine	Peptide	Gamma-glutamyl Amino Acid	33949	LC/MS Pos Early	1535	205.082	165527		HMDB11667	0.626451	0.608452	0.911962	0.998058	0.727973	0.704707	1.25254	1.15036	1.28977	1.25745	1.30647	1.40814	1.00194	0.977608	1.10898	1.21932	1.12246	1.149	1.28838	1.33695	1.00237	1.12337	1.20357	1.08506	1.53466	1.35239	1.29178	1.22573	1.31467	1.43255	0.878937	0.763712	0.680245	0.67455	0.864128	0.923288	1.06654	1.09662	0.925445
443	gamma-glutamylhistidine	Peptide	Gamma-glutamyl Amino Acid	18245	LC/MS Pos Early	2740	285.119	7017195			0.725316	0.75142	0.866559	1.03424	0.73923	0.795252	0.977708	0.985804	1.01014	1.17595	0.971107	1.06785	1.044	1.22514	1.21026	1.03892	1.11315	1.37004	0.685367	0.86675	0.671036	0.755857	0.835149	0.891026	1.3442	1.14752	1.1744	1.41468	1.17475	1.08124	0.683907	0.864205	0.715719	0.862105	0.618389	0.822171	1.06941	1.27317	0.994345
444	gamma-glutamylisoleucine*	Peptide	Gamma-glutamyl Amino Acid	34456	LC/MS Pos Early	2940	261.144	14253342		HMDB11170	0.459327	0.517788	0.451512	0.602211	0.315468	0.754282	1.13745	1.01989	1.03384	1.26933	0.973334	0.959485	0.852253	1.08601	0.650865	0.879693	0.885181	1.38533	0.397305	0.334677	0.402143	0.569984	0.759849	0.52556	0.726524	0.998203	1.00936	0.920131	0.931048	0.998168	0.499738	0.826722	0.504483	0.827617	0.550831	0.716174	0.903412	1.38988	0.694027
445	gamma-glutamylleucine	Peptide	Gamma-glutamyl Amino Acid	18369	LC/MS Pos Early	2991	261.144	151023		HMDB11171	0.467502	0.689566	0.537864	0.741971	0.347503	0.877479	0.738945	1.42907	0.726427	1.28803	0.799498	1.15429	0.852498	1.10454	0.717227	1.14419	0.797393	1.28508	0.458693	0.374985	0.420242	0.626131	0.82149	0.771	0.888891	1.40725	0.913444	1.23929	0.792821	1.27822	0.522721	0.926288	0.543902	0.87617	0.589805	0.91218	0.914067	1.64856	0.859412
447	gamma-glutamyl-epsilon-lysine	Peptide	Gamma-glutamyl Amino Acid	33934	LC/MS Pos Early	2717	276.155	7015684;7015685		HMDB03869	0.488141	0.627253	0.954645	1.04876	0.579636	0.714214	0.889355	0.943341	0.869692	0.997265	0.750696	0.986322	0.829282	0.980087	0.857112	1.236	1.16761	1.39339	1.01932	1.19112	0.849606	1.41345	1.00085	0.963341	1.16171	1.37063	1.04597	1.16782	0.95906	1.38397	0.845785	0.889875	0.56549	0.642628	0.74023	1.08859	1.03928	0.681158	0.85279
448	gamma-glutamylmethionine	Peptide	Gamma-glutamyl Amino Acid	44872	LC/MS Pos Early	2640	279.101	7009567		HMDB29155	0.523556	0.874697	0.740409	1.02881	0.542101	1.11615	1.02418	1.95313	0.930917	2.22042	0.873654	2.1574	0.912726	1.67619	0.927027	1.72882	0.927823	1.86331	0.681702	0.611977	0.564733	0.796354	0.892638	1.22697	0.948531	1.83425	0.97096	1.3674	1.04772	1.73979	0.725009	1.73064	0.713428	1.73832	0.705419	1.55626	0.757118	1.47265	0.660598
449	gamma-glutamylphenylalanine	Peptide	Gamma-glutamyl Amino Acid	33422	LC/MS Pos Early	2992	295.129	111299		HMDB00594	0.487767	0.514586	0.651148	0.797972	0.325334	0.583476	1.30762	1.77655	1.24856	1.62218	1.18406	1.86392	0.617633	0.703281	0.607429	1.11977	0.41369	0.904196	0.488934	0.447404	0.421221	0.678152	0.881956	0.753722	0.801122	1.71099	1.12076	1.16905	0.99684	1.29895	0.574374	0.747328	0.559918	0.758924	0.610648	0.905701	0.741998	1.42766	0.754076
450	gamma-glutamylthreonine	Peptide	Gamma-glutamyl Amino Acid	33364	LC/MS Pos Early	1750	249.108			HMDB29159	0.439624	0.542682	1.80563	1.59309	0.549715	0.645193	1.32653	1.5248	1.21368	1.81244	0.921588	1.23947	1.1615	1.50831	1.5429	1.67926	2.28357	2.11715	0.683414	0.613242	0.593972	0.761448	1.1395	1.06932	1.31592	1.55465	1.08442	1.33113	1.19859	2.05958	0.45791	0.619841	0.448122	0.43234	0.875205	0.768475	1.40993	2.33015	0.853624
452	gamma-glutamyltyrosine	Peptide	Gamma-glutamyl Amino Acid	2734	LC/MS Pos Early	2508	311.124	94340		HMDB11741	0.486907	0.753282	0.682668	0.976169	0.514705	0.924568	0.912045	1.32405	1.10604	1.37463	1.39115	1.92177	1.08125	1.2301	0.754897	1.20194	0.866396	1.21532	0.341348	0.347568	0.365878	0.503472	0.612547	0.70374	1.03387	1.48618	1.01272	1.31374	1.04977	1.72046	0.54936	1.00423	0.47762	0.99302	0.593924	1.03513	0.607165	1.17187	0.698517
453	gamma-glutamylvaline	Peptide	Gamma-glutamyl Amino Acid	43829	LC/MS Pos Early	2700	247.129	7015683		HMDB11172	0.167028	0.270152	0.383446	0.711806	0.341336	0.38098	0.167028	0.54948	0.333276	0.72333	0.963974	0.893667	1.0487	1.12013	0.931934	1.03642	1.26821	1.40988	0.194591	0.223415	0.167028	0.294541	0.568103	0.404439	1.19229	0.903797	0.894348	1.4282	0.901274	0.97072	0.754526	0.844874	0.604679	0.588795	0.809912	0.791782	1.22733	1.55903	1.17234
454	gamma-glutamyl-2-aminobutyrate	Peptide	Gamma-glutamyl Amino Acid	37092	LC/MS Pos Early	2380	233.113				0.320739	0.407135	0.777664	1	0.343619	0.442496	0.782221	1.05815	0.688689	0.750609	0.60526	0.439502	1.24681	1.41877	1.19799	1.30984	0.83526	1.07641	0.513936	0.340675	0.382173	0.490378	0.813233	0.659191	0.695719	0.695583	0.898903	0.824057	0.862583	0.892018	0.86384	1.08836	0.578365	0.823054	0.767627	0.906267	1.30341	1.17645	0.864398
457	N-acetylcarnosine	Peptide	Dipeptide Derivative	43488	LC/MS Pos Early	2141	269.124	9903482		HMDB12881	0.249489	0.484262	0.321962	0.450587	0.347544	0.415418	0.733829	0.76217	0.774938	0.841424	0.736849	0.842895	0.370843	0.351611	0.424834	0.472844	0.369264	0.404328	0.527311	0.342621	0.412591	0.528973	0.61446	0.504461	0.869649	1.14062	0.74506	0.851045	0.801882	1.04826	0.744595	0.849361	0.708354	0.851037	0.801122	0.889197	1.09208	1.25034	0.983949
643	leucylalanine	Peptide	Dipeptide	40010	LC/MS Pos Early	2801	203.139	259321			0.22397	5.43058	2.69094	2.21428	2.95601	0.22397	0.22397	0.22397	1.12163	0.73958	0.969559	0.22397	0.22397	2.03417	0.22397	0.22397	0.22397	0.780986	0.765189	0.65092	0.392543	0.22397	0.271514	0.22397	1.55531	1.50671	0.22397	0.22397	0.22397	1.27557	0.808981	0.22397	2.44143	0.992019	1.17874	0.22397	0.22397	1.99446	0.22397
648	leucylglycine	Peptide	Dipeptide	40045	LC/MS Pos Early	2778	189.123	79070			0.387507	0.387507	0.387507	0.387507	0.387507	0.387507	1.63069	0.387507	0.387507	0.387507	0.387507	0.387507	0.387507	0.387507	0.387507	0.387507	0.78305	1.21577	0.715043	0.91032	0.686258	1.20236	0.387507	0.387507	0.387507	0.387507	0.387507	0.387507	1.11311	0.387507	0.387507	0.784646	1.28651	1.8906	1.1853	1.31852	0.387507	0.387507	0.387507
699	phenylalanylglycine	Peptide	Dipeptide	41370	LC/MS Pos Early	2898	223.108	98207			2.41754	2.42114	2.01254	2.71725	1.38685	2.66375	0.271025	2.11407	1.3444	1.52372	1.48931	2.56984	0.913585	2.64275	1.58041	1.38932	0.271025	2.05994	0.834599	0.564722	0.751779	0.959178	0.851488	1.02685	1.61442	2.79379	1.63374	2.1522	1.71146	2.73908	0.798194	1.47873	0.815687	1.07317	1.12227	1.00212	2.1729	1.76031	1.55935
717	prolylglycine	Peptide	Dipeptide	40703	LC/MS Pos Early	2136	173.092	7408076;6426709			0.66939	0.805971	0.869011	0.836542	0.320529	1.02059	1.18485	1.39579	1.47426	1.20287	1.84708	2.03418	1.43434	1.3103	1.05414	1.25042	0.882897	1.66725	0.261339	0.261339	0.261339	0.261339	0.560226	0.474711	1.69113	1.75853	1.62984	1.64622	1.60384	1.72327	0.474566	0.665082	0.261339	0.38493	0.305753	0.440921	0.697897	0.846098	0.876717
826	HWESASXX*	Peptide	Polypeptide	32836	LC/MS Pos Late	810	471.738				1.06578	1.51083	1.0015	0.337987	0.885145	0.526645	0.337987	0.337987	0.68729	0.337987	0.337987	0.337987	0.337987	0.337987	0.337987	0.337987	0.337987	0.337987	0.337987	0.337987	0.337987	0.337987	0.337987	0.337987	0.337987	0.337987	0.337987	0.337987	0.337987	0.337987	0.337987	0.337987	0.337987	0.337987	0.337987	0.337987	0.337987	0.337987	0.337987
854	DSGEGDFXAEGGGVR*	Peptide	Fibrinogen Cleavage Peptide	31548	LC/MS Neg	2535	731.317				0.989128	0.94165	1.04347	1.11647	1.04408	1.22824	1.2939	1.35594	1.21987	1.1908	1.01819	1.04521	0.682854	0.638237	0.605602	0.683805	0.689533	0.654794	0.73606	0.735336	0.806687	0.831782	1.04079	0.994498	1.1349	1.09798	0.960936	0.973267	0.809168	0.846544	0.685567	0.724483	0.716499	0.697822	0.790765	0.698074	0.773305	0.731881	0.6637
865	phenylacetylcarnitine	Peptide	Acetylated Peptides	48425	LC/MS Pos Early	3092	280.154				4.64704	2.61531	2.00036	3.05063	3.07715	3.76172	0.206897	2.07289	0.206897	1.09912	0.206897	0.206897	0.206897	0.206897	0.206897	0.206897	0.206897	0.206897	0.791443	0.47258	0.574359	0.698653	1.05601	1.57365	0.206897	0.206897	0.809472	0.206897	0.206897	0.206897	0.621234	0.833242	1.07735	1.13478	1.28409	1.2954	1.66966	0.955169	0.206897
867	phenylacetylglutamate	Peptide	Acetylated Peptides	52925	LC/MS Pos Early	2357	266.102	11579826		HMDB59772	2.37899	3.69275	2.67488	3.36593	2.9555	2.65191	1.01746	1.29767	1.1613	1.06363	0.24381	0.24381	1.14359	1.55655	2.94834	1.31275	1.75912	1.26652	0.483809	0.351063	0.429594	0.535012	0.708891	0.461982	0.24381	0.24381	1.25463	2.11732	1.3569	1.15671	0.24381	0.406775	0.863998	0.24381	0.857995	0.951547	1.70382	0.24381	0.24381
868	phenylacetylglutamine	Peptide	Acetylated Peptides	35126	LC/MS Pos Early	2145	265.118	92258	C04148	HMDB06344	2.69929	2.24483	2.57529	2.17624	2.03611	2.04195	1.97518	1.76283	1.47094	1.32733	0.433271	0.496664	1.33517	1.83417	1.92733	1.37575	1.65871	1.52791	1.02903	0.584882	0.711195	0.817956	1.09798	1.10047	0.963375	0.919454	1.89844	1.67328	1.48543	1.43596	0.594376	0.585912	1.08316	0.930669	1.19722	1.16322	1.56131	1.30897	1.1344
876	1,5-anhydroglucitol (1,5-AG)	Carbohydrate	Glycolysis, Gluconeogenesis, and Pyruvate Metabolism	20675	LC/MS Neg	802	163.061	64960	C07326	HMDB02712	0.934644	0.981139	1.01786	1.05049	0.918974	1.01949	1.84019	1.88173	1.73102	1.95491	1.80608	1.94521	1.10418	1.06113	0.947734	1.12078	1.09688	1.12303	1.11425	1.13068	1.25105	1.02032	1.14032	1.33407	1.81323	1.78081	1.76982	1.68597	1.66101	1.73928	1.76858	1.92432	1.48419	1.78849	1.94071	1.95631	0.995469	1.13273	0.918389
879	glucose	Carbohydrate	Glycolysis, Gluconeogenesis, and Pyruvate Metabolism	48152	LC/MS Polar	2342	225.062	79025	C00031	HMDB00122	0.727443	0.613023	0.791047	0.742183	0.787338	0.792439	0.770232	1.04862	0.790645	0.757497	0.887075	0.862376	0.831873	0.517706	0.746955	0.742932	0.724561	0.606446	0.74923	0.971913	0.777778	0.775849	0.844143	0.999747	0.77094	0.765399	0.828036	0.861374	0.875397	1.13219	0.78363	0.736808	0.816798	0.894613	0.867161	0.706941	0.830264	0.911698	0.755142
895	pyruvate	Carbohydrate	Glycolysis, Gluconeogenesis, and Pyruvate Metabolism	48990	LC/MS Polar	1083	87.0088	1060	C00022	HMDB00243	0.236083	0.987898	0.543159	1.39227	1.08815	1.37152	0.441765	0.948515	0.168302	1.12504	0.609962	1.81816	0.220477	0.539068	0.241007	0.513041	0.128606	0.708308	1.05838	1.70997	1.10084	2.2258	0.443569	2.13166	0.690443	1.0813	0.42565	1.30822	0.425352	1.49844	0.219385	0.950307	0.47347	1.07355	0.143774	0.904907	0.211585	1.07124	0.439532
896	lactate	Carbohydrate	Glycolysis, Gluconeogenesis, and Pyruvate Metabolism	527	LC/MS Neg	681.6	89.0244	612	C00186	HMDB00190	0.510661	0.997687	0.611498	0.911213	0.726376	0.949859	0.850876	0.955018	0.52213	1.18492	0.70373	1.25116	0.546139	0.826477	0.475714	0.97993	0.436388	0.847224	0.944809	1.57568	0.765384	1.26615	0.608259	1.13983	0.937931	1.09412	0.665277	0.922299	0.782826	1.71602	0.53386	1.30585	0.640034	1.38901	0.674267	1.12373	0.559392	1.08835	0.57103
899	glycerate	Carbohydrate	Glycolysis, Gluconeogenesis, and Pyruvate Metabolism	1572	LC/MS Polar	2070.4	105.019	752	C00258	HMDB00139	0.931459	0.94595	0.832749	0.976701	0.853131	0.894121	0.970001	0.979804	0.842662	0.965899	0.86838	0.930842	1.1103	1.03831	1.03689	1.1649	1.00094	1.18525	0.80107	0.977566	0.973165	0.994066	1.09318	1.04947	1.07371	1.06067	0.815157	0.894886	0.754991	0.745771	1.06155	0.838091	1.00073	0.992049	0.810959	0.856566	0.704771	0.859222	0.892783
914	ribitol	Carbohydrate	Pentose Metabolism	15772	LC/MS Polar	1789.6	151.061	6912	C00474	HMDB00508	0.635287	0.757033	0.575212	0.348576	0.57622	0.726263	0.717189	0.774492	0.869827	0.348576	0.888766	0.834387	0.775834	0.629676	0.68716	0.609274	0.348576	0.348576	1.16787	1.21185	1.06512	0.87476	0.994413	0.7381	0.348576	0.348576	0.838748	0.757532	0.947162	0.348576	0.933532	0.967907	1.04399	0.790269	1.33129	1.04802	0.819133	0.348576	0.764356
915	ribonate (ribonolactone)	Carbohydrate	Pentose Metabolism	27731	LC/MS Polar	2425	165.041	5460677	C01685	HMDB00867	1.21598	0.569282	0.564306	0.469294	0.745241	1.00861	0.768166	0.918246	1.01645	0.893409	0.974723	0.634671	0.690488	0.566604	0.773509	0.806685	0.565424	0.901934	1.00597	0.932693	1.54196	1.06234	0.951211	0.529143	1.07179	0.939814	0.686989	1.12876	0.523511	0.721471	1.44553	0.735532	1.44797	0.994664	0.794959	0.507019	0.806284	0.739992	1.20751
919	xylose	Carbohydrate	Pentose Metabolism	15581	LC/MS Polar	1727	195.051	135191	C00181	HMDB00098	0.776103	0.089128	0.089128	0.590325	0.089128	1.01825	0.897305	0.089128	3.00315	0.089128	0.089128	0.089128	0.954182	0.089128	0.78446	0.089128	0.089128	0.089128	1.81362	1.38122	1.56851	1.1969	1.6472	0.089128	0.699568	0.708754	0.625619	0.573674	0.089128	0.650427	0.930458	0.870902	0.663523	0.529312	0.463937	0.783611	0.987243	0.502737	1.43126
921	arabinose	Carbohydrate	Pentose Metabolism	575	LC/MS Polar	1804.5	195.051	66308	C00216	HMDB00646	1.34496	0.027115	0.027115	0.749681	0.027115	0.027115	0.813967	0.027115	0.7836	0.027115	0.027115	0.372031	1.55118	0.838959	0.965757	0.24586	0.027115	0.027115	1.12337	1.22498	1.13795	1.00596	1.65796	1.09756	0.901891	0.991028	0.993819	1.10701	0.027115	0.937886	1.18294	0.834521	1.08221	0.987764	1.32634	1.04482	1.12912	0.985941	1.21147
936	arabitol/xylitol	Carbohydrate	Pentose Metabolism	48885	LC/MS Polar	1932.4	151.061				0.911946	1.03886	1.02869	1.03572	0.904094	0.900524	0.944817	0.968231	1.33685	1.3987	1.2653	1.20365	1.28924	1.12636	0.743351	0.760622	1.10313	1.01233	0.866851	0.962691	0.740647	0.741566	1.0996	1.24423	1.11453	1.01044	0.88767	0.879728	1.23961	1.18685	0.58456	0.52704	0.666445	0.660672	0.756221	0.719744	1.35456	1.49102	1.41526
938	arabonate/xylonate	Carbohydrate	Pentose Metabolism	48255	LC/MS Polar	2664.6	165.041				1.10904	0.997844	1.00737	0.881085	0.748576	0.721908	0.999179	0.838824	0.946564	0.996648	0.858343	0.7684	1.36391	1.0208	0.73133	0.658983	1.35073	1.42019	0.96572	0.968999	0.927409	0.84851	1.59241	1.37186	1.14764	0.835394	0.611419	0.759863	0.916323	0.654574	0.824946	0.558263	0.882502	0.786802	0.754618	0.549953	1.62212	1.69708	1.82005
948	maltose	Carbohydrate	Glycogen Metabolism	15586	LC/MS Polar	3329.4	387.114	10991489	C00208	HMDB00163	0.925455	4.09249	0.44248	3.69527	0.46331	2.52055	1.1328	2.2045	1.50219	3.24681	1.05337	2.368	0.723489	3.45773	0.799933	2.44242	0.80022	2.46604	0.222786	1.62385	0.222786	1.1829	0.222786	2.02913	0.721774	3.24067	0.459241	2.02121	0.715498	2.78777	0.222786	1.55521	0.222786	1.49494	0.222786	1.54421	0.443178	0.827338	0.222786
970	sucrose	Carbohydrate	Disaccharides and Oligosaccharides	1519	LC/MS Polar	3092	387.114	5988	C00089	HMDB00258	0.240684	3.007	1.19189	3.01154	0.419925	1.91349	0.185092	1.1322	0.346085	1.72225	2.12341	4.2521	0.146415	2.21187	0.080394	2.23863	0.27398	2.56574	0.080394	2.34122	0.080394	1.30316	0.080394	2.72727	0.534662	5.03424	0.268595	1.8238	0.518122	2.30479	0.123285	1.80428	0.080394	2.94527	0.080394	2.65649	0.227331	0.888542	0.080394
985	fructose	Carbohydrate	Fructose, Mannose and Galactose Metabolism	48195	LC/MS Polar	2022.2	225.062	5984	C00095	HMDB00660	0.801831	0.601432	0.549218	0.583102	0.742044	0.851222	0.666257	0.926911	0.453068	0.571623	0.729111	0.839624	0.742669	0.506663	0.776805	1.00098	0.610124	0.713508	0.325572	0.384486	0.452399	0.445534	0.601157	0.99278	0.515087	0.838248	0.53085	1.18888	0.741916	0.874682	0.508763	0.558215	0.556651	0.607276	0.722239	0.696323	0.55103	1.06818	1.24569
990	mannitol/sorbitol	Carbohydrate	Fructose, Mannose and Galactose Metabolism	46142	LC/MS Polar	2260	181.072	5780	C01507	HMDB00247	1.55021	1.31011	1.59639	1.16214	1.47809	1.05152	0.689277	0.639944	1.8673	1.40776	0.43456	0.450947	1.86752	1.21456	0.173184	0.224581	1.29649	0.958173	1.17917	1.05298	0.190322	0.219378	2.21263	1.84138	1.18317	0.906713	0.255098	0.276603	0.992207	0.728777	0.279019	0.241435	0.316548	0.273316	0.544935	0.415209	2.84695	2.16229	1.05531
991	mannose	Carbohydrate	Fructose, Mannose and Galactose Metabolism	48153	LC/MS Polar	2200	225.062	18950	C00159	HMDB00169	0.822271	0.476694	1.06229	0.628762	1.05944	0.560738	0.889027	0.619567	0.649979	0.420894	0.832572	0.415478	0.801211	0.357039	0.774183	0.437225	0.605226	0.337472	0.573206	0.743963	0.751972	0.549297	0.791851	0.656921	0.832739	0.581583	0.861311	0.646635	0.785695	0.574545	0.415259	0.327447	0.771315	0.524164	0.701688	0.311292	0.905793	0.567041	0.792314
1009	galactonate	Carbohydrate	Fructose, Mannose and Galactose Metabolism	27719	LC/MS Polar	3085	195.051	128869	C00880	HMDB00565	0.993425	0.958862	0.991176	0.844134	0.16412	0.064142	0.660253	0.128743	1.47405	1.14744	1.16803	0.595928	1.13945	0.977707	0.992459	0.192848	0.732083	1.00544	1.26386	1.11204	1.11301	0.942765	1.03034	0.73796	0.176488	0.75092	0.683918	0.064142	0.064142	0.750984	0.784335	0.460985	0.064142	0.064142	0.805661	0.099329	0.386801	1.03859	1.22991
1036	glucuronate	Carbohydrate	Aminosugar Metabolism	15443	LC/MS Polar	3233.3	193.035	444791	C00191	HMDB00127	0.88593	1.14449	0.966212	0.965253	0.896756	0.833308	0.991492	1.01086	1.04549	0.97038	1.0112	0.961051	0.882107	0.941405	0.733438	0.780892	0.823092	0.824768	0.605115	0.755343	0.679254	0.662836	0.740592	0.774133	1.0184	0.945868	1.08749	1.05063	1.23703	1.23503	0.500221	0.493256	0.579968	0.578687	0.643825	0.704026	1.08815	1.06824	0.95125
1047	N-acetylneuraminate	Carbohydrate	Aminosugar Metabolism	32377	LC/MS Polar	3072.6	308.099	439197	C00270	HMDB00230	0.824101	0.519138	0.907329	0.919901	0.840966	0.702012	1.15637	1.1116	1.26204	1.22184	1.26431	1.16697	0.908154	0.870975	0.923624	0.828396	0.856248	0.782963	0.861934	0.986823	0.83597	0.77176	0.897493	1.05451	1.20834	1.11701	1.31814	1.12644	1.36645	1.31452	0.814427	0.710117	0.654355	0.568018	0.819088	0.791435	1.00833	1.19548	1.00744
1059	erythronate*	Carbohydrate	Aminosugar Metabolism	42420	LC/MS Polar	2186	135.03	2781043		HMDB00613	0.882993	0.904511	0.717978	0.769432	0.874249	0.880448	1.02427	0.938369	1.01642	1.03648	1.29945	1.22449	1.01805	0.825176	0.899428	0.877357	0.733222	0.871266	0.850831	0.993826	0.959415	0.856173	1.00154	0.948824	1.26773	1.17496	1.12145	1.07096	1.19253	1.08172	0.977536	0.793919	0.938753	0.869195	0.814589	0.816435	0.833773	0.953835	0.988744
1062	N6-carboxymethyllysine	Carbohydrate	Advanced Glycation End-product	36713	LC/MS Pos Early	2500	205.118				0.264613	0.793812	1.15872	1.51261	0.645454	0.264613	0.758967	0.649701	0.868726	1.38329	1.88441	2.01831	1.23866	1.26277	0.264613	0.264613	0.937634	1.45577	0.422742	0.454291	0.346303	0.660972	0.806668	0.752332	0.264613	0.877497	1.15582	1.25597	0.264613	0.866381	0.325918	0.46808	0.422285	0.898069	0.341966	0.649104	0.517832	1.05346	0.732384
1066	citrate	Energy	TCA Cycle	1564	LC/MS Neg	582	191.02	311	C00158	HMDB00094	0.551764	0.970041	0.820219	1.07164	0.596298	0.812424	1.14681	1.44925	1.14262	1.54532	1.03306	1.4618	1.11672	1.63999	0.91749	1.17216	0.636721	1.25634	0.872229	1.11131	1.0145	0.942671	0.714374	0.781357	1.42198	1.77196	1.02284	1.10998	1.05969	1.19605	0.816171	1.12992	0.75401	1.23009	0.740222	1.05791	1.12991	1.3139	0.688595
1072	alpha-ketoglutarate	Energy	TCA Cycle	528	LC/MS Polar	2700	145.014	51	C00026	HMDB00208	0.619706	1.12528	0.90006	1.03691	0.921636	0.833243	0.580662	0.661668	0.537303	0.791232	0.680003	0.883277	0.694581	0.925424	0.580155	0.534057	0.402661	0.602872	0.903534	1.01188	0.938853	1.13573	0.816259	1.10905	1.11174	1.12927	0.85371	0.933192	1.15203	1.41939	0.707314	1.11818	0.7242	1.15491	0.750398	1.27421	0.823228	1.08764	0.700621
1074	succinylcarnitine (C4)	Energy	TCA Cycle	37058	LC/MS Pos Early	2291	262.128			HMDB61717	0.855685	0.917373	0.745735	1.16334	0.773383	0.79699	0.798245	0.988517	0.974418	0.773745	0.718829	1.06048	0.699368	0.484666	0.596646	0.824013	0.681217	0.469862	0.661074	0.686037	0.968525	0.737014	0.755454	0.579504	0.914788	1.25733	0.894885	1.07342	0.905953	0.877924	0.819405	0.886999	0.680985	0.893639	0.590678	0.793999	1.38965	1.12386	1.11107
1075	succinate	Energy	TCA Cycle	1437	LC/MS Polar	3149	117.019	1110	C00042	HMDB00254	0.869712	1.01864	1.04497	0.987426	0.786532	0.674764	1.12079	0.978109	1.13226	1.06591	0.972499	0.79711	1.22002	1.25516	1.006	0.968073	1.09194	1.01621	0.821562	0.880109	0.960869	0.764374	1.10604	0.849033	1.00747	1.05639	0.79404	0.746502	1.14127	1.21596	1.17676	1.04073	0.847335	0.891353	1.01639	1.05676	1.02863	1.04076	0.825551
1076	fumarate	Energy	TCA Cycle	1643	LC/MS Polar	3084	115.004	444972	C00122	HMDB00134	0.662074	1.24932	0.803377	1.02218	0.737091	0.745276	0.935186	1.10363	0.787566	1.11297	0.809707	1.22944	1.02199	1.5638	0.856238	0.903016	0.594052	0.904103	0.95392	1.30499	0.654148	0.99437	0.993792	1.11544	1.29074	1.45124	1.14801	1.27226	1.51175	1.9728	0.962886	1.61084	0.720178	1.41725	0.843255	1.57894	0.990776	1.27767	0.681817
1077	malate	Energy	TCA Cycle	1303	LC/MS Neg	615.6	133.014	525	C00149	HMDB00156	0.417753	1.0876	0.741535	0.785094	0.605948	0.862283	1.06406	1.4268	0.935281	1.48293	0.848206	1.44272	1.13888	1.8263	0.955934	1.2946	0.537766	1.31273	0.918746	1.3454	1.1294	1.21789	0.65885	1.12773	1.52148	2.06254	1.22056	1.51263	1.38574	2.24632	0.987251	1.76854	0.523103	1.4062	0.694519	1.12688	1.01855	1.32074	0.628105
1087	2-methylcitrate/homocitrate	Energy	TCA Cycle	52282	LC/MS Neg	575	205.035				0.745963	1.03722	0.909002	0.986464	1.01252	1.1597	1.00459	1.24252	0.951265	1.24612	0.96171	0.748728	0.947722	1.2274	0.789849	0.935184	0.574753	1.0061	0.776732	0.56613	0.893579	0.155433	0.816286	1.08733	1.07592	1.07257	1.03352	1.3628	0.764629	0.81114	0.725882	0.925408	0.595464	0.741014	0.729956	0.870266	0.89585	1.08058	0.871792
1091	phosphate	Energy	Oxidative Phosphorylation	42109	LC/MS Neg	608	96.9696	1061	C00009	HMDB01429	1.00679	0.867738	0.943531	0.993313	1.02671	0.983617	0.961582	0.934161	0.831924	0.970588	0.957991	0.984875	0.964751	0.879376	0.940332	0.979957	0.991967	0.924329	1.07329	1.04353	1.05383	1.01881	1.05935	1.06754	0.913296	0.933803	0.984997	0.881577	0.864135	0.994116	1.04691	0.997852	1.06958	1.01109	1.05811	1.00453	0.990135	0.987429	0.981025
1093	caproate (6:0)	Lipid	Medium Chain Fatty Acid	32489	LC/MS Neg	2713.7	115.076	8892	C01585	HMDB00535	0.940444	1.08175	4.71624	1.14356	1.26492	1.04528	1.17622	1.82065	0.94385	1.18948	0.887553	0.725827	4.42979	1.20307	1.0753	1.01187	0.962746	1.16116	1.19935	1.1843	1.1369	0.881603	1.64928	1.91298	0.760132	0.600159	0.723928	1.05461	0.780731	0.617168	0.875548	1.28436	1.14285	0.900309	0.928326	0.972582	1.26845	0.908984	0.602564
1095	caprylate (8:0)	Lipid	Medium Chain Fatty Acid	32492	LC/MS Neg	4362	143.108	379	C06423	HMDB00482	0.44414	0.905757	0.932042	1.07913	1.0092	0.795396	0.893358	0.828475	1.01327	0.90339	1.43678	1.31897	1.76296	1.87685	1.06186	0.949033	0.860911	1.00816	0.892491	1.24802	1.12601	0.628152	1.73935	1.17305	0.672699	0.608047	0.697716	0.833425	0.832375	0.370867	1.09392	1.23902	0.803552	1.00255	1.20282	0.951508	1.089	0.950983	0.709996
1097	caprate (10:0)	Lipid	Medium Chain Fatty Acid	1642	LC/MS Neg	5090.7	171.139	2969	C01571	HMDB00511	1.06259	0.59188	0.943812	0.740251	1.09165	0.439798	1.00151	0.54996	1.29329	0.771929	2.48877	1.51535	1.72937	1.40106	1.07151	0.663762	0.619155	0.728981	1.37988	1.62977	1.45754	0.428121	2.5844	0.795084	0.811917	0.547279	0.6464	0.477886	0.660102	0.631458	1.4538	0.716106	0.874154	0.571943	1.65708	0.538201	1.08292	0.568631	0.650067
1212	13-methylmyristate	Lipid	Fatty Acid, Branched	38293	LC/MS Neg	5499	241.217	151014			0.797689	0.553684	0.860728	0.664992	0.813813	0.51475	1.06001	0.626109	1.00666	0.625251	1.66877	1.22399	1.44538	1.15165	0.801723	0.673139	0.73148	0.65616	2.05374	2.20435	1.89159	0.60794	3.45399	0.632065	0.895011	0.478176	0.774688	0.530817	0.941284	0.661562	1.69365	0.541147	0.97385	0.432028	1.16501	0.493027	1.05986	0.444665	0.501112
1215	methylpalmitate (15 or 2)	Lipid	Fatty Acid, Branched	38768	LC/MS Neg	5695	269.249	17903417			0.643933	0.448413	1.02926	0.591916	0.744783	0.565513	0.970266	0.498727	0.871191	0.613922	1.15982	0.886076	1.19101	0.931406	1.02671	0.852147	0.79825	0.669864	1.78737	1.70314	1.57065	0.614247	2.63486	0.664888	1.05976	0.625921	1.10065	0.695446	1.11647	0.746732	1.51036	0.45944	1.01333	0.449261	0.941282	0.368309	0.86192	0.45637	0.85606
1218	17-methylstearate	Lipid	Fatty Acid, Branched	38296	LC/MS Neg	5993	297.28	3083779			0.642102	0.495632	0.874008	0.604119	0.822962	0.575273	0.881929	0.572158	0.655199	0.583748	0.891622	0.781533	1.03149	0.831346	0.942917	0.789918	0.708079	0.675562	1.51739	1.56875	1.44807	0.702975	1.76122	0.758226	1.04608	0.826419	1.03474	0.848001	1.10019	0.806745	1.76003	0.624484	1.13152	0.609946	0.848241	0.502725	0.846234	0.463178	0.624625
1224	pristanate	Lipid	Fatty Acid, Branched	38271	LC/MS Neg	5773	297.28	123929		HMDB00795	0.717259	0.303679	0.982911	0.534591	0.931809	0.578719	1.83373	0.959921	1.69817	1.25327	2.38447	1.05843	2.31128	1.20677	1.15393	0.814104	0.748251	0.645243	1.67753	1.56072	1.36121	0.649293	1.93363	0.847967	0.911679	0.501152	1.30917	0.895776	1.49488	1.01209	1.04001	0.54414	0.620289	0.317706	0.795421	0.392022	1.56804	0.350232	0.543754
1231	2-hydroxyglutarate	Lipid	Fatty Acid, Dicarboxylate	37253	LC/MS Polar	3352.8	147.03	43	C02630	HMDB00606	0.665334	0.984368	0.939848	1.54906	1.60393	1.15869	0.999453	1.23561	1.25858	1.53551	1.20753	1.58698	0.755041	0.929903	0.791795	0.774615	0.748206	0.923864	0.713612	0.79386	0.851753	0.759874	0.785644	0.592123	1.40415	1.45502	0.853012	1.08978	1.22268	1.40246	1.15549	0.881615	0.809861	0.87873	0.76116	0.990753	1.19851	1.32633	1.05933
1238	maleate	Lipid	Fatty Acid, Dicarboxylate	20676	LC/MS Polar	2510	115.004	444266	C01384	HMDB00176	0.619606	0.712096	0.746562	0.947207	0.819063	0.588484	0.787903	0.844653	0.780901	0.777206	1.18728	0.918387	1.2745	1.04484	0.747715	0.680443	0.692663	0.896202	0.746884	0.929189	0.66857	0.955405	0.980991	0.96967	1.47606	1.33109	1.16586	1.13927	1.22648	1.67939	0.6938	0.644662	0.617898	0.660725	0.78111	0.680115	0.668844	1.08238	0.640164
1244	azelate (nonanedioate; C9)	Lipid	Fatty Acid, Dicarboxylate	18362	LC/MS Neg	1276	187.098	2266	C08261	HMDB00784	0.938731	1.28844	1.05201	1.24813	0.82643	1.28319	1.24757	1.07423	0.957159	0.961435	1.04111	0.968407	0.943412	1.42644	0.984961	0.999409	0.766741	0.947956	0.681073	0.628362	0.670932	0.526662	0.806124	0.686373	1.02077	1.21625	1.54403	1.07698	1.07335	1.09954	0.711071	0.787626	0.851978	0.836772	0.646709	0.786123	1.12712	1.41343	1.02935
1245	sebacate (decanedioate)	Lipid	Fatty Acid, Dicarboxylate	32398	LC/MS Neg	1788	201.113	5192	C08277	HMDB00792	0.91042	1.11149	0.939871	1.0487	0.810766	0.924266	1.54022	1.3986	1.39395	1.24812	1.42274	1.38743	1.13083	1.23498	0.92844	0.987825	0.778638	0.946121	0.637079	0.603018	0.622942	0.559323	0.872319	0.630197	0.877841	1.11905	1.04491	1.09296	1.1144	1.58221	0.724276	0.837327	0.717261	0.673502	0.682579	0.682538	0.994832	1.17403	0.817545
1246	undecanedioate	Lipid	Fatty Acid, Dicarboxylate	42395	LC/MS Neg	2440	215.129	15816		HMDB00888	0.43771	1.19727	0.67673	0.990499	0.80183	1.11749	1.2466	1.36406	0.911454	2.02176	1.04084	1.24881	1.09675	1.06329	0.821549	0.918355	0.707549	1.21075	0.976648	0.85303	0.597339	0.43771	0.635515	0.787859	0.43771	1.06123	0.625669	1.0212	0.868924	0.746615	0.732887	1.37001	0.838513	1.11224	0.652705	0.807468	1.63388	0.992288	0.855167
1248	dodecanedioate (C12)	Lipid	Fatty Acid, Dicarboxylate	32388	LC/MS Neg	2990	229.144	12736	C02678	HMDB00623	0.530158	1.03092	0.888914	0.8565	0.792717	0.477694	2.56837	1.77802	2.19341	1.98844	2.35439	1.96463	2.16384	1.55546	1.18792	1.17757	0.997351	1.05439	0.89965	1.08666	1.00968	0.488857	1.84948	1.25222	1.24767	0.96064	1.22864	1.05431	1.40016	1.25462	1.04994	0.611679	0.702584	0.528292	0.842009	0.663277	0.612306	0.736813	0.364034
1249	tetradecanedioate (C14)	Lipid	Fatty Acid, Dicarboxylate	35669	LC/MS Neg	4000	257.176	13185		HMDB00872	0.730522	0.697544	1.07273	0.965896	0.54906	0.649731	3.32877	1.96068	2.77866	1.38402	3.21914	2.08255	2.32182	1.61522	1.21984	1.1347	0.873506	0.862715	0.901893	0.923818	0.84399	0.556486	1.406	0.838635	1.32905	0.770441	1.17861	1.00232	1.64533	1.06535	1.46268	0.879036	0.871211	0.665789	1.04396	0.725677	0.661573	0.539449	0.475076
1250	hexadecanedioate (C16)	Lipid	Fatty Acid, Dicarboxylate	35678	LC/MS Neg	4615	285.207	10459	C19615	HMDB00672	0.82601	0.68062	1.11012	1.08892	0.74846	0.747503	3.85271	2.48346	2.58333	1.60673	4.20406	2.79382	2.23614	1.90143	1.25649	1.14053	0.985297	1.00625	0.849606	0.813317	0.992069	0.612846	1.3739	0.881412	1.50531	0.967069	1.4152	0.925904	1.46189	1.0102	1.37039	0.962457	0.933397	0.863883	0.954766	0.752345	0.985389	0.727241	0.545499
1251	octadecanedioate (C18)	Lipid	Fatty Acid, Dicarboxylate	36754	LC/MS Neg	5043	313.238	70095		HMDB00782	0.590793	0.592019	0.924058	0.803077	0.577253	0.665631	1.89817	1.69508	1.65617	1.55474	1.70195	1.59608	1.91328	1.74882	1.23794	1.34904	0.875104	0.649862	0.870131	0.928508	1.11469	0.857309	1.2327	1.09179	1.27837	1.22784	1.06066	0.996682	1.16685	1.16553	1.11625	1.02879	0.913714	0.90112	0.888776	0.510807	1.58725	0.918526	0.678582
1252	eicosanodioate	Lipid	Fatty Acid, Dicarboxylate	39831	LC/MS Neg	5200.9	341.27	75502			1.3871	1.65318	0.917053	0.99731	0.903892	0.990353	1.76492	1.96098	1.31124	1.27999	1.17789	1.18936	1.00212	1.06519	0.848363	0.772855	0.895073	0.945959	1.50633	1.79289	1.01353	0.937338	0.94455	0.854059	0.644396	0.592554	0.724849	0.64166	0.788853	0.733844	0.64217	0.643035	0.695924	0.745033	0.783594	0.855508	2.10616	1.51847	1.13208
1253	docosadioate	Lipid	Fatty Acid, Dicarboxylate	39837	LC/MS Neg	5291.8	369.301	244872			0.854927	1.50852	0.769963	1.15694	1.10814	1.14475	2.23645	2.02747	1.37595	0.949167	1.43956	1.20915	1.3241	1.03587	0.699082	0.610552	0.523146	0.821891	1.24669	1.24761	0.859829	0.771941	0.977604	0.728518	0.801391	0.687452	0.727098	0.605986	0.669325	0.886761	0.959615	0.901071	0.942465	0.823413	0.911366	0.844029	1.47887	0.859271	0.708624
1254	3-carboxy-4-methyl-5-propyl-2-furanpropanoate (CMPF)	Lipid	Fatty Acid, Dicarboxylate	31787	LC/MS Neg	2840	239.093	123979		HMDB61112	0.333973	0.336859	0.25889	0.302829	0.291253	0.315656	0.762708	0.788422	0.57045	0.576151	0.402037	0.404843	0.551093	0.647199	0.340887	0.367243	0.235627	0.246672	0.066196	0.068476	0.056926	0.057649	0.079105	0.075795	0.434999	0.414792	0.298617	0.275555	0.219465	0.234906	1.31114	1.38058	1.31531	1.27543	2.6257	2.71351	1.8535	1.93759	1.85931
1278	palmitic amide	Lipid	Fatty Acid, Amide	42095	LC/MS Neg	6690	254.249	69421			1.07393	1.84549	1.64023	1.08071	0.694749	1.35798	1.17802	0.568397	0.785101	1.23205	1.1423	1.1471	0.99885	1.044	0.569331	1.06274	0.553064	0.703436	1.44262	0.80134	1.17665	1.34545	0.899238	0.664144	1.11235	0.869365	0.897668	0.854023	0.94776	1.11163	1.69404	0.929401	1.13858	1.14495	0.897784	0.996083	1.10268	1.03541	0.792667
1279	oleamide	Lipid	Fatty Acid, Amide	32458	LC/MS Neg	6581	280.265	5283387	C19670	HMDB02117	0.879074	1.68898	1.68892	1.01215	0.804639	1.19118	1.04691	0.595443	0.829252	1.29821	1.16091	1.20515	1.12004	1.11165	0.61068	1.24346	0.626908	0.681921	1.53025	0.794809	1.2168	1.40594	0.905024	0.669032	1.11759	0.860114	0.97091	0.904917	0.982211	0.954996	1.75308	1	1.05954	1.24304	0.952266	1.01977	1.33873	1.11168	0.787913
1281	stearamide	Lipid	Fatty Acid, Amide	37487	LC/MS Pos Late	1800	284.295	31292	C13846	HMDB34146	1.76787	4.3409	2.20792	1.28162	0.931652	1.6974	1.19736	0.476689	0.996707	1.05476	1.12162	0.960057	1.0187	1.16481	0.561331	1.15892	0.489067	0.792154	1.3879	0.809674	1.56245	0.733323	0.550227	0.638384	1.43195	1.42221	0.675099	0.69561	1.21944	1.28342	1.21881	1.07482	1.45455	1.51934	0.980353	1.00498	0.890117	1.22024	1.3001
1282	linoleamide (18:2n6)	Lipid	Fatty Acid, Amide	32455	LC/MS Neg	6205	278.249	6435901			0.844224	1.53207	1.48887	0.876197	0.654235	1.30756	0.951363	0.561852	0.720858	1.21459	1.09835	1.15548	1.00303	1.00337	0.56528	1.13888	0.504006	0.621911	1.70354	0.88893	1.27188	1.59774	1.00952	0.781185	1.13155	0.823339	0.964723	0.901664	0.943343	0.984921	1.78333	0.96022	1.06614	1.14471	0.836771	0.891837	1.27643	1.03268	0.760648
1285	2-aminoheptanoate	Lipid	Fatty Acid, Amino	43761	LC/MS Pos Early	3160	146.118	227939			0.363208	0.266877	0.397665	0.479365	0.360938	0.270177	2.28274	2.50999	1.28783	1.30903	0.930952	0.913644	1.10529	1.07326	0.84753	0.956512	1.33743	1.43825	0.951049	0.743871	1.11459	1.10821	0.981675	0.945906	1.31163	1.34335	0.918184	1.04399	0.670488	0.808361	0.417978	0.374454	0.42506	0.403069	0.345814	0.378608	0.855833	0.822878	0.566484
1290	2-aminooctanoate	Lipid	Fatty Acid, Amino	43343	LC/MS Pos Late	750	160.133	69522		HMDB00991	0.741071	1.17921	1.09026	0.916365	1.25906	1.21941	2.83799	3.38121	1.70265	2.4821	1.09493	1.3112	1.87386	2.26678	1.41498	1.56416	1.37339	2.05158	0.694242	0.783016	0.922979	0.592233	1.29612	0.821126	0.719189	0.790407	0.771369	0.744829	0.784906	0.704739	1.47575	1.23268	0.345872	0.104373	0.218374	0.191627	1.49698	1.30424	0.874731
1301	malonate	Lipid	Fatty Acid Synthesis	15872	LC/MS Polar	3447	103.004	867	C00383	HMDB00691	0.467576	0.882107	0.660023	1.28382	0.600259	0.758254	0.957125	1.15199	0.9985	1.16701	0.969551	1.48773	1.15623	1.271	0.791406	0.914299	0.64495	1.08536	0.89252	1.4614	0.906715	0.999815	0.740929	0.465318	1.33154	1.22605	1.06619	1.01571	0.956113	1.27126	0.782543	1.05612	0.88122	1.10082	0.75673	1.09639	1.12807	1.30855	0.788509
1314	butyrylcarnitine (C4)	Lipid	Fatty Acid Metabolism (also BCAA Metabolism)	32412	LC/MS Pos Early	2860	232.154	439829	C02862	HMDB02013	0.81943	0.501298	0.992253	1.07644	0.770721	0.90822	0.824333	0.648128	0.927611	0.714395	1.15507	1.37661	0.737358	0.503764	0.539095	0.773814	0.67171	0.556516	0.701279	0.597582	0.72486	0.552421	1.07178	0.767071	0.690206	0.593021	0.763425	0.403874	0.749413	0.791957	0.923571	0.628627	0.704554	0.393926	0.613427	0.628154	1.17187	0.951891	0.69701
1317	propionylcarnitine (C3)	Lipid	Fatty Acid Metabolism (also BCAA Metabolism)	32452	LC/MS Pos Early	2590	218.139	107738	C03017	HMDB00824	0.985278	1.15137	0.798345	1.05753	0.86211	1.19229	0.899562	1.00802	0.901603	1.18584	0.654918	0.926441	0.661312	0.877558	0.397368	0.747605	0.679253	0.849173	0.56289	0.476506	0.563652	0.567348	0.687034	0.713169	0.845699	0.989211	0.898713	0.76148	0.801332	0.957265	0.574003	0.882916	0.667149	0.805331	0.556677	0.707649	1.55335	1.68409	1.18054
1318	propionylglycine (C3)	Lipid	Fatty Acid Metabolism (also BCAA Metabolism)	31932	LC/MS Neg	960	130.051	98681		HMDB00783	0.865092	1.67955	0.632155	0.685415	0.872469	1.4159	0.857298	0.977481	1.01108	1.90403	0.845491	0.990531	1.2102	1.45954	0.201823	0.8474	0.976261	3.12472	1.19371	0.888688	0.940496	1.02951	0.917746	1.34429	1.26473	1.42942	1.26546	0.785278	2.55163	0.750288	0.490089	0.956661	1.44154	1.31857	0.668904	1.0488	0.697564	0.879156	1.25624
1320	methylmalonate (MMA)	Lipid	Fatty Acid Metabolism (also BCAA Metabolism)	1496	LC/MS Polar	3078.4	117.019	487	C02170	HMDB00202	0.613037	0.704296	0.609971	0.746808	0.643056	0.635525	1.92898	2.01853	1.59447	1.95769	1.03053	1.00401	0.893904	0.899752	0.84769	0.929092	0.67258	0.810524	1.19887	0.294051	1.19243	1.60783	1.47211	1.58348	1.33804	1.20263	1.45429	1.34973	1.30094	1.43698	0.696383	1.13579	1.35849	1.08616	1.17076	1.67733	0.716635	0.886057	0.759932
1323	hexanoylglycine (C6)	Lipid	Fatty Acid Metabolism(Acyl Glycine)	35436	LC/MS Neg	2900	172.098	99463		HMDB00701	0.594179	0.593046	0.855997	0.831821	0.700412	0.684232	1.02771	0.789533	0.668666	0.334893	0.847707	1.21636	1.21341	0.947063	0.964522	1.07274	0.836165	0.334893	0.334893	0.777063	0.779753	0.334893	1.33996	1.11052	1.19483	0.937508	1.1263	0.82549	1.57773	1.12273	0.748287	0.334893	0.334893	0.334893	0.334893	0.334893	0.806872	1.09884	0.334893
1327	N-palmitoylglycine	Lipid	Fatty Acid Metabolism(Acyl Glycine)	42092	LC/MS Neg	5580	312.254	151008			0.374364	0.358407	0.94585	0.718186	0.558219	0.663612	0.853775	0.766292	0.766404	0.655463	0.794648	1.02927	0.92943	0.738287	0.776493	0.714172	0.637642	0.700311	1.27379	1.05422	1.02301	0.908023	1.60855	1.04576	1.39487	0.940189	1.31633	1.0853	1.37946	1.17466	1.61272	0.832649	0.925989	0.638952	1.09854	0.756112	0.66029	0.430118	0.380018
1332	acetylcarnitine (C2)	Lipid	Fatty Acid Metabolism(Acyl Carnitine)	32198	LC/MS Pos Early	2282	204.123	1	C02571	HMDB00201	0.757714	0.355542	0.895934	0.851378	0.541502	0.584477	1.02598	0.857629	0.793461	0.550339	0.588085	0.757146	0.752544	0.431393	0.352746	0.526484	0.54408	0.347166	0.937296	0.815548	0.826908	0.719272	1.17785	0.860984	1.14	0.811229	1.22601	0.46278	1.05153	0.779642	0.892764	0.780954	0.569342	0.532053	0.60805	0.522512	1.16506	0.652749	0.576716
1333	3-hydroxybutyrylcarnitine (1)	Lipid	Fatty Acid Metabolism(Acyl Carnitine)	43264	LC/MS Pos Early	2400	248.149	53481617		HMDB13127	0.372738	0.490422	0.740157	0.894714	0.526109	0.273329	0.768428	0.952394	0.461903	0.268474	0.15257	0.15257	0.509793	0.468103	0.15257	0.402048	0.289912	0.213029	0.693568	0.919656	0.975205	0.945515	1.20494	1.59628	0.750282	0.909013	1.28644	0.500795	1.14682	1.07403	0.547839	0.685245	0.381272	0.15257	0.367889	0.380479	0.883056	0.15257	0.15257
1336	hexanoylcarnitine (C6)	Lipid	Fatty Acid Metabolism(Acyl Carnitine)	32328	LC/MS Pos Early	3308	260.186	6426853		HMDB00705	0.645663	0.199256	1.04809	0.763445	0.501994	0.253526	0.755629	0.600927	0.675099	0.330335	0.883213	0.588833	0.880409	0.623457	0.855826	0.660616	0.560974	0.305059	0.573301	0.557759	0.658217	0.411825	1.07558	0.507729	0.725811	0.502657	1.18825	0.38506	1.22467	0.583663	1.00318	0.34477	0.583724	0.24692	0.564862	0.199256	1.10195	0.795931	0.551836
1337	octanoylcarnitine (C8)	Lipid	Fatty Acid Metabolism(Acyl Carnitine)	33936	LC/MS Pos Late	950	288.217	123701	C02838	HMDB00791	0.618666	0.217113	1.34857	0.782056	0.366789	0.133404	1.19806	0.539578	1.15591	0.374579	0.772426	0.369377	2.15166	1.13152	1.64666	0.843296	0.877951	0.384359	0.587111	0.641401	0.741453	0.400306	1.4301	0.699858	0.952936	0.831765	0.940816	0.643806	1.38579	1.14745	2.12975	0.49297	1.00717	0.177391	0.802767	0.201758	1.13215	1.05383	0.655244
1339	decanoylcarnitine (C10)	Lipid	Fatty Acid Metabolism(Acyl Carnitine)	33941	LC/MS Pos Late	1130	316.248	10245190		HMDB00651	0.735967	0.278315	1.54098	0.870464	0.423145	0.142796	1.45529	0.605779	1.46913	0.471968	0.896817	0.412135	3.02867	1.2676	1.65075	0.926251	1.08066	0.308104	0.699096	0.697579	0.695761	0.417426	1.66254	0.768354	0.928617	0.822756	0.934586	0.662119	1.64863	1.18721	2.36969	0.484094	1.15224	0.185054	0.992955	0.175489	1.0483	0.97161	0.631392
1341	cis-4-decenoylcarnitine (C10:1)	Lipid	Fatty Acid Metabolism(Acyl Carnitine)	38178	LC/MS Pos Late	1057	314.233				0.714529	0.328241	0.946395	0.720276	0.403281	0.221651	1.14656	0.593208	1.0018	0.381509	0.650585	0.362837	1.18259	0.775266	1.1935	0.714408	1.05194	0.415657	0.777096	0.752145	0.878287	0.585102	1.54021	0.889026	0.849038	0.806498	0.799519	0.661083	1.27206	1.39511	1.59265	0.499317	0.945087	0.284928	0.791836	0.275294	1.11943	1.00177	0.652058
1342	laurylcarnitine (C12)	Lipid	Fatty Acid Metabolism(Acyl Carnitine)	34534	LC/MS Pos Late	1235	344.279	10427569		HMDB02250	0.807535	0.41982	1.50948	0.973053	0.529758	0.212623	1.87579	1.02082	1.94155	0.771328	1.39672	0.687333	1.70594	1.04818	1.19883	0.856254	0.761984	0.338022	0.635339	0.608253	0.664092	0.446997	1.62077	0.823696	0.923715	1.02468	1.35471	0.925911	1.88882	1.58182	1.97293	0.515708	0.801446	0.25849	0.664302	0.269553	0.999835	0.929405	0.571683
1343	myristoylcarnitine (C14)	Lipid	Fatty Acid Metabolism(Acyl Carnitine)	33952	LC/MS Pos Late	1350	372.311	53477791		HMDB05066	0.903496	1.06702	0.967204	0.970201	1.00107	0.788288	1.16419	0.648527	1.37269	0.83183	1.08844	0.853751	1.4724	1.13942	0.844626	0.808028	0.732402	0.541442	0.587464	0.514316	0.665235	0.468253	0.960268	0.826801	0.811972	0.914019	0.769581	0.692033	1.11903	1.16858	0.985002	0.546761	0.651198	0.388017	0.589844	0.459957	0.822426	0.756312	0.603768
1345	palmitoylcarnitine (C16)	Lipid	Fatty Acid Metabolism(Acyl Carnitine)	44681	LC/MS Pos Late	1425	400.342	461	C02990	HMDB00222	0.994708	1.18132	0.99295	1.06101	1.13517	0.838739	0.920096	0.667404	1.01513	0.735766	1.09777	0.8959	1.22274	0.968126	0.667094	0.860967	0.678099	0.541696	0.541967	0.497987	0.706369	0.559032	0.719204	0.662984	0.906027	0.844839	0.886266	0.783681	1.35752	1.12763	1.02059	0.908895	0.84068	0.742606	0.980814	0.813417	0.847791	0.732634	0.670066
1346	palmitoleoylcarnitine (C16:1)*	Lipid	Fatty Acid Metabolism(Acyl Carnitine)	53223	LC/MS Pos Late	1357	398.327				0.648043	0.578458	1.32326	1.03269	0.733501	0.422533	1.18663	0.7564	0.743124	0.43401	0.739906	0.4638	0.847661	0.547643	0.583596	0.563182	0.500446	0.305088	0.718198	0.652608	0.962988	0.595828	1.07282	0.679924	1.12635	0.916663	1.2844	0.717706	1.52083	1.12885	1.26137	0.681709	0.893895	0.446624	0.857946	0.53486	0.698542	0.538866	0.471568
1347	stearoylcarnitine (C18)	Lipid	Fatty Acid Metabolism(Acyl Carnitine)	34409	LC/MS Pos Late	1485	428.373	6426855		HMDB00848	1.31563	1.49028	1.19065	1.22198	1.18379	0.970165	0.901732	0.772712	1.33443	0.903365	1.08815	0.991335	1.17481	1.04513	0.938398	1.2487	0.85703	0.658711	0.516829	0.498402	0.672095	0.57947	0.633602	0.500436	0.903861	1.10988	0.874961	0.923804	1.31162	1.25604	1.03686	0.863211	0.685811	0.615175	0.549015	0.650366	1.18033	0.942256	1.02454
1348	linoleoylcarnitine (C18:2)*	Lipid	Fatty Acid Metabolism(Acyl Carnitine)	46223	LC/MS Pos Late	1430	424.342	6450015		HMDB06469	0.999542	1.04578	1.3152	1.33284	1.34102	0.839465	1.23896	0.808801	0.950647	0.581389	0.912156	0.71368	0.68554	0.649778	0.577546	0.664137	0.745349	0.714084	0.64392	0.593431	0.862249	0.535489	0.756896	0.745498	1.01652	0.892215	0.979662	0.821732	1.13436	1.03382	0.901654	0.608786	0.788987	0.617729	0.92237	0.668689	1.0907	1.13352	1.0112
1350	oleoylcarnitine (C18)	Lipid	Fatty Acid Metabolism(Acyl Carnitine)	35160	LC/MS Pos Late	1423	426.358	6441392;53477789		HMDB05065	0.788717	0.807262	1.16421	1.23558	0.701062	0.657328	1.40315	0.949654	1.01167	0.585886	0.840205	0.692299	0.675264	0.618296	0.504429	0.6339	0.500565	0.403591	0.64598	0.573845	0.829034	0.563601	0.860126	0.747228	0.96221	0.823864	1.08068	0.823742	1.39093	1.1195	0.978308	0.634301	0.720081	0.584365	0.876987	0.616689	0.911515	0.629402	0.600794
1352	myristoleoylcarnitine (C14:1)*	Lipid	Fatty Acid Metabolism(Acyl Carnitine)	48182	LC/MS Pos Late	1316	370.295				0.608888	0.321308	1.21746	0.851205	0.362144	0.213792	2.20279	1.3612	1.3604	0.542983	0.910593	0.51397	0.929005	0.677402	0.703955	0.629292	0.547279	0.227892	0.735263	0.62533	0.763274	0.485211	1.56739	0.859085	1.34276	1.04862	1.3903	1.06169	2.11847	1.50674	1.67892	0.609384	0.805317	0.30712	0.773321	0.283246	0.918488	0.776554	0.528423
1355	adipoylcarnitine (C6-DC)	Lipid	Fatty Acid Metabolism(Acyl Carnitine)	52988	LC/MS Pos Early	2558	290.16				0.300532	0.300532	0.668015	0.400652	0.300532	0.310467	2.34394	1.68136	1.55859	1.60134	1.25596	1.39039	1.48169	1.43768	0.993261	1.03471	0.426243	0.392665	0.69852	0.835845	1.0167	0.947084	1.27903	1.254	1.09582	1.29487	1.77262	1.05098	1.40668	1.20958	0.981369	0.955291	0.403104	0.468794	0.537553	0.481444	0.824217	0.700648	0.432054
1381	deoxycarnitine	Lipid	Carnitine Metabolism	36747	LC/MS Pos Early	2052	146.118	134	C01181	HMDB01161	0.828345	0.974433	0.89184	1.06873	0.800585	0.847081	1.36066	1.57437	1.56446	1.66342	1.57908	1.692	0.967892	1.00042	1.11097	1.07309	1.14863	1.09798	0.658531	0.685997	0.762981	0.682623	0.738936	0.66812	0.922928	1.06149	0.841863	0.981485	0.979007	0.99364	0.840499	0.796184	0.62147	0.721123	0.834375	0.816267	1.19823	1.45764	1.16116
1382	carnitine	Lipid	Carnitine Metabolism	15500	LC/MS Pos Early	1978	162.113	10917	C00318	HMDB00062	0.794221	0.793443	0.87631	0.915904	0.73307	0.73339	0.735975	0.76139	0.838998	0.884526	0.799938	0.812784	0.697979	0.720941	0.729411	0.770505	0.762678	0.781308	0.827345	0.841154	0.881575	0.852106	0.838523	0.805098	0.86323	0.910191	0.870379	0.847079	0.86823	0.869018	0.928359	0.954605	0.818723	0.859869	0.800345	0.906851	1.04198	1.01417	0.875111
1387	3-hydroxybutyrate (BHBA)	Lipid	Ketone Bodies	542	LC/MS Polar	1443.3	103.04	441	C01089	HMDB00357	0.675039	0.435013	2.03621	0.667491	0.507411	0.606528	3.10443	0.614461	0.303769	0.513825	0.335537	0.599129	1.11096	0.591717	0.401011	0.336397	0.356224	0.604704	1.70507	1.23933	1.33372	0.569883	2.40669	1.09197	1.83826	0.552778	3.08121	0.545337	1.29205	0.529651	0.853196	0.781587	0.802817	0.878034	0.611205	0.850395	0.714403	0.490986	0.246174
1392	2-hydroxyoctanoate	Lipid	Fatty Acid, Monohydroxy	22036	LC/MS Neg	3736.8	159.103	94180		HMDB02264	0.578225	1.22096	0.571456	1.7509	0.689641	1.52852	1.23934	1.64999	1.32192	1.48453	0.851237	1.30094	1.30852	2.65073	1.32838	2.12645	1.07247	1.54889	0.680719	0.639698	0.464732	0.669426	0.838872	1.16482	0.647359	1.15385	2.10063	2.54872	0.740576	1.14017	1.60782	1.87155	0.352271	0.909341	0.364236	0.747315	0.714455	1.39816	0.577116
1393	2-hydroxydecanoate	Lipid	Fatty Acid, Monohydroxy	42489	LC/MS Neg	4840	187.134	21488			0.785366	1.13399	0.740123	1.42431	0.608756	1.05761	3.17604	2.66435	1.2574	1.25992	1.55114	1.59777	1.95534	2.23402	1.0255	1.39484	0.881593	1.37348	0.866075	0.70568	0.687117	0.689534	1.00232	1.01157	0.462334	0.997679	0.544154	0.997565	0.737768	1.30744	0.58377	0.953851	0.414412	0.877775	0.75465	0.925882	0.622346	1.06288	0.435506
1396	2-hydroxypalmitate	Lipid	Fatty Acid, Monohydroxy	35675	LC/MS Neg	5511.2	271.228	92836		HMDB31057	0.605549	0.769522	0.913939	0.641606	0.84888	1.16687	1.12629	1.03532	0.963351	0.910038	1.08717	1.11966	1.11896	1.02824	0.994228	1.00436	0.992999	0.976672	0.888422	1.00611	1.03086	1.29834	1.39708	1.22584	1.24361	1.16744	1.16316	1.17134	1.44043	1.18182	1.50697	0.94809	0.960018	0.72762	0.975044	0.953101	0.960229	0.689892	0.698765
1397	2-hydroxystearate	Lipid	Fatty Acid, Monohydroxy	17945	LC/MS Neg	5695	299.259	69417	C03045		0.953689	1.11456	1.16153	0.856282	1.15416	1.4541	0.998506	0.975725	0.926018	0.885483	1.05116	1.09099	0.968763	0.945257	0.900902	1.05877	0.974203	0.959708	0.807467	0.810683	0.884117	1.26294	1.00435	1.13492	1.22898	1.23392	1.02919	1.00718	1.20042	1.06477	1.4056	0.901876	0.938843	0.790582	0.945915	0.770942	1.09676	0.960926	1.02124
1400	3-hydroxyhexanoate	Lipid	Fatty Acid, Monohydroxy	53230	LC/MS Neg	1725	131.071	151492			0.674626	0.48564	0.795226	0.953713	0.544797	0.468188	1.79291	1.59008	0.991929	0.734554	0.997877	0.756225	1.41458	1.00326	0.835093	0.80741	0.566085	0.514251	1.15776	1.18225	1.07986	0.880675	1.77465	1.89796	0.914964	0.83568	1.07757	0.890675	1.04235	0.966247	0.839908	0.738647	0.615484	0.502622	0.626271	0.483089	0.796042	0.651622	0.353451
1401	3-hydroxyoctanoate	Lipid	Fatty Acid, Monohydroxy	22001	LC/MS Neg	3446	159.103	26613		HMDB01954	0.522024	0.637889	1.13142	1.09535	0.320332	0.414364	1.63876	1.2715	1.10167	0.713466	1.10518	0.741616	1.59254	0.962612	0.917928	0.767639	0.47218	0.572803	1.34435	1.34852	1.06159	0.573568	1.82462	1.37725	1.27475	0.956454	1.42554	0.937472	1.44256	1.11722	1.11166	0.685943	0.625249	0.59094	0.677765	0.494924	1.01572	0.918873	0.396275
1402	3-hydroxydecanoate	Lipid	Fatty Acid, Monohydroxy	22053	LC/MS Neg	4634.7	187.134	26612		HMDB02203	0.527699	0.383521	0.954274	0.707762	0.485453	0.345995	1.50258	0.66758	0.769561	0.481448	0.835216	0.636895	1.18404	0.921546	0.84876	0.601319	0.432736	0.533138	1.79891	1.85718	1.20755	0.52098	1.86412	1.17118	1.47931	0.851418	1.49562	0.692856	1.59018	0.949641	1.32448	0.641902	0.826527	0.54583	1.01848	0.42721	0.999975	0.713081	0.491966
1404	3-hydroxylaurate	Lipid	Fatty Acid, Monohydroxy	32457	LC/MS Neg	5175	215.165	94216		HMDB00387	0.499514	0.302385	0.993946	0.608855	0.557511	0.326785	1.35313	0.50323	0.540552	0.454987	0.706004	0.454438	1.12709	0.876888	0.779492	0.466891	0.364134	0.406767	2.55373	3.29373	1.43047	0.453728	2.45854	1.01745	1.5728	0.712439	1.53433	0.577758	1.59884	0.829653	1.79354	0.461212	1.01471	0.39987	1.25886	0.317638	1.14212	0.479375	0.366267
1421	13-HODE + 9-HODE	Lipid	Fatty Acid, Monohydroxy	37752	LC/MS Neg	5275	295.228	43013			0.359693	0.468063	0.453267	0.453458	0.458473	0.316633	0.654305	0.701841	0.526713	0.608751	0.889657	0.94937	0.546123	0.206046	0.085745	0.531051	0.366096	0.719494	0.567682	1.87511	0.392578	0.701944	1.89384	0.977445	0.428067	0.283539	0.397614	0.43861	0.040704	0.499201	0.313981	1.87125	0.337282	1.66682	1.32331	0.39745	0.693795	0.364944	0.258602
1440	9,10-DiHOME	Lipid	Fatty Acid, Dihydroxy	38399	LC/MS Neg	5180	313.238	9966640	C14828	HMDB04704	0.068214	0.841521	0.068214	1.14622	0.833212	0.068214	0.068214	1.05728	0.068214	0.068214	0.068214	1.11928	0.068214	1.12568	0.068214	0.907658	0.695008	1.61638	0.969226	0.819796	0.937809	0.355754	0.880497	1.38295	0.068214	0.526524	0.561493	0.069944	0.321629	0.068214	0.568994	2.11582	0.068214	1.67989	0.595028	1.33788	0.539163	0.147515	0.405296
1528	oleoyl ethanolamide	Lipid	Endocannabinoid	38102	LC/MS Neg	6450	324.291	5283454		HMDB02088	0.441049	0.410613	1.01772	0.635577	0.846304	0.804984	1.29045	1.10677	0.881351	0.866064	0.771907	0.917735	0.734995	0.677887	0.78066	0.598701	0.736861	0.683132	1.14644	0.930159	1.01866	0.784324	1.31567	0.68929	1.30522	1.07527	1.38209	1.13453	1.37942	0.850808	1.47807	0.845122	0.999874	0.802427	0.928791	0.795586	1.18181	0.623684	0.450908
1531	palmitoyl ethanolamide	Lipid	Endocannabinoid	38165	LC/MS Neg	6300	298.275	4671	C16512	HMDB02100	0.54565	0.535553	0.712243	0.575074	0.701694	0.991179	1.00497	0.895948	0.937054	0.927306	0.92958	1.07405	1.02191	0.94224	1.00054	0.826552	0.868381	0.867392	0.935457	0.876192	0.971032	0.950802	1.29439	0.87124	1.01088	0.924972	1.13554	1.12433	1.22675	1.00911	1.42317	0.887621	1.03626	0.66398	0.98567	0.834771	1.09918	0.549483	0.544033
1543	linoleoyl ethanolamide	Lipid	Endocannabinoid	52608	LC/MS Neg	6150	322.275	5283446		HMDB12252	0.370301	0.370301	0.774928	0.493217	0.902137	0.806917	1.09936	0.776166	0.370301	0.458049	0.861414	0.965991	0.516138	0.757554	0.370301	0.457629	0.807509	0.881164	1.05224	1.44007	1.37839	0.955381	1.7304	0.8699	1.00043	1.03193	0.903913	1.16527	1.04618	0.751664	1.58248	0.829353	1.02131	0.370301	0.979629	0.700153	1.37759	0.582501	0.48404
1555	myo-inositol	Lipid	Inositol Metabolism	1124	LC/MS Polar	3506.3	225.062	892	C00137	HMDB00211	0.836413	0.917749	1.1461	1.15139	0.776024	0.658103	0.948151	0.941926	1.12033	1.26869	1.04066	1.05412	0.716192	0.727681	0.821401	0.766179	0.8353	0.897053	0.917076	1.2189	1.11404	1.1657	1.11061	1.199	1.03032	1.01427	1.02178	0.96246	1.02218	1.09486	1.03986	0.948307	1.00808	0.960226	1.10513	1.13283	1.06053	1.26625	1.33764
1556	chiro-inositol	Lipid	Inositol Metabolism	37112	LC/MS Polar	3191.2	225.062		C19891	HMDB34220	0.085856	0.085856	0.085856	0.085856	0.085856	0.085856	0.085856	0.085856	0.290445	0.085856	0.46407	0.390296	0.245806	0.226065	0.750989	0.085856	0.085856	0.085856	0.085856	0.085856	0.085856	0.085856	1.43713	1.11455	0.085856	0.085856	0.085856	0.282164	0.085856	0.085856	0.085856	0.085856	0.539936	0.085856	0.085856	0.085856	0.460548	0.465835	0.632812
1583	choline	Lipid	Phospholipid Metabolism	15506	LC/MS Pos Early	1961	104.107	305	C00114	HMDB00097	0.639426	0.694813	0.71401	0.858695	0.904643	0.98017	0.781128	0.987056	0.760549	0.972488	0.784338	0.789178	0.574119	0.660902	1.06107	0.892112	0.702185	1.08391	0.735789	0.811763	0.909622	0.890225	0.848719	1.0833	0.759298	0.940468	0.734009	1.19098	1.01644	1.11541	0.786542	1.06471	0.740915	1.11157	0.743185	0.880643	0.67816	1.01338	0.926156
1584	phosphocholine	Lipid	Phospholipid Metabolism	34396	LC/MS Pos Early	700	184.073	1014	C00588	HMDB01565	1.2501	0.944744	0.934579	1.05899	0.797439	0.895231	0.927838	0.785349	1.02136	0.804067	0.819124	0.662629	1.2384	1.03092	1.25361	1.34432	1.29736	1.10977	1.66231	1.10723	1.84001	1.34984	1.91774	1.55737	0.878034	1.00803	0.692859	0.996795	0.814856	0.920894	1.97574	1.52771	1.23231	1.58745	1.35481	1.45552	0.822211	0.821227	0.7253
1586	glycerophosphorylcholine (GPC)	Lipid	Phospholipid Metabolism	15990	LC/MS Polar	3003.1	302.101	71920	C00670	HMDB00086	1.00706	1.34979	1.41785	0.864746	1.18041	1.04688	0.8756	0.639589	1.09976	0.958998	1.05441	0.823032	1.20068	1.36213	1.07748	1.09027	1.51537	0.939563	0.422916	0.449167	0.445607	0.425127	0.52012	0.497283	1.06139	1.12593	0.741073	0.668299	1.46879	1.19132	0.552595	0.352592	0.414184	0.273626	0.74005	0.588293	1.267	1.05995	0.868504
1590	phosphoethanolamine (PE)	Lipid	Phospholipid Metabolism	1600	LC/MS Pos Early	700	142.026	1015	C00346	HMDB00224	1.07926	0.820262	1.10072	1.15726	0.948047	0.744513	0.829574	0.628199	1.20873	0.694691	0.873032	0.573985	1.24918	1.16874	1.1014	1.20749	1.22531	1.187	2.56906	2.13112	2.75093	1.58512	2.47297	1.67977	0.807694	0.592717	0.777539	0.5582	0.582471	0.635278	2.16065	1.21133	1.49858	1.51284	1.36389	1.32955	0.818827	0.769325	0.6371
1592	glycerophosphoethanolamine	Lipid	Phospholipid Metabolism	37455	LC/MS Pos Early	659	216.063	123874	C01233	HMDB00114	0.844386	1.02742	1.00032	1.09567	0.947224	1.25111	0.923378	0.860759	1.18013	1.10118	1.66748	1.22453	1.14802	1.18153	2.09646	1.33737	1.27765	1.77927	0.848681	0.749246	0.918247	0.826845	0.807114	0.778939	1.03068	1.45592	0.831671	2.16444	1.59905	1.81586	1.22832	1.01742	0.903141	0.820877	0.98185	0.927019	0.958285	1.41315	1.28596
1594	trimethylamine N-oxide	Lipid	Phospholipid Metabolism	40406	LC/MS Pos Early	2100	76.0757	1145	C01104	HMDB00925	0.812394	0.921111	0.939214	0.961505	0.620954	0.590741	0.884038	0.797016	0.790036	0.847501	0.335427	0.357449	1.15995	1.08025	0.972097	0.841235	0.93819	1.06766	1.49846	1.28606	0.588953	0.719788	0.999039	1.03596	0.620844	0.675887	0.893349	1.21223	0.841577	0.951769	0.958753	1.11936	0.927709	0.828947	2.46418	2.05323	0.860619	1.08931	1.12144
1724	arachidonoylcholine	Lipid	Phospholipid Metabolism	53261	LC/MS Pos Late	1390	390.337				2.14759	2.77945	2.30868	1.86348	3.64391	1.69958	1.57051	1.17593	2.3532	1.26341	1.62175	1.02018	1.38606	2.2229	1.65595	1.62166	2.18006	1.2671	0.511133	0.548242	1.29422	1.26974	1.24322	1.229	1.78495	2.08236	1.52316	1.4217	2.92661	1.65496	1.21288	1.03537	1.1001	0.667756	0.846128	0.866931	2.28492	1.76657	1.91321
1725	dihomo-linolenoyl-choline	Lipid	Phospholipid Metabolism	53262	LC/MS Pos Late	1424	392.352				3.77985	6.47078	2.93324	1.83865	5.51346	3.82538	1.10503	0.629444	3.01539	1.51114	1.59096	0.99958	1.70172	2.68242	2.68181	2.42503	3.35093	1.65909	0.295216	0.352117	1.17983	1.07996	1.10171	0.818079	2.64005	3.26676	2.3197	1.86605	5.3611	2.30389	1.08942	0.967	1.08877	0.614098	0.690045	0.722392	2.45595	1.6382	2.18093
1726	docosahexaenoylcholine	Lipid	Phospholipid Metabolism	53263	LC/MS Pos Late	1378	414.337				1.43395	2.36554	1.19031	1.12384	2.2115	1.66469	1.06123	0.746695	1.59527	0.820511	0.908468	0.449422	1.97293	2.47583	1.59317	1.6448	2.18023	1.12133	0.455647	0.421154	1.16717	1.10183	1.06351	1.00516	1.78797	2.02356	1.39187	1.14837	2.54649	1.25419	2.36767	1.99097	1.89348	1.29412	2.43471	2.10619	2.56505	1.92287	2.54091
2100	glycerol	Lipid	Glycerolipid Metabolism	15122	LC/MS Neg	758	91.0401	753	C00116	HMDB00131	0.468517	0.70086	1.03308	0.933469	0.447307	0.514816	0.936357	0.78957	0.676705	0.742965	0.722206	0.92963	0.559239	1.13178	0.414814	0.532945	0.329152	0.621287	1.97736	3.25549	2.17452	0.916841	2.25863	1.0229	1.13536	0.867283	0.712966	0.619641	1.83052	0.624334	1.3699	0.950366	0.915569	0.773303	0.859794	0.611227	0.867915	0.518847	0.222125
2101	glycerol 3-phosphate	Lipid	Glycerolipid Metabolism	43847	LC/MS Pos Early	580	173.021	754	C00093	HMDB00126	1.23263	1.07978	1.0811	0.94606	1.23796	1.14607	1.05177	0.897745	1.21413	1.12739	1.13461	1.00734	1.54749	1.4892	2.27704	1.50372	1.47298	0.800377	0.644055	0.612055	0.705552	0.688096	0.609291	0.540305	0.885044	1.24378	0.961056	1.39689	1.12926	1.09154	0.940974	0.703577	0.59849	0.603856	0.826643	0.675205	1.30236	1.32698	0.996323
2111	1-myristoylglycerol (14:0)	Lipid	Monoacylglycerol	35625	LC/MS Neg	6353.3	227.202	79050	C01885	HMDB11561	0.43593	0.609481	0.269902	0.159384	0.800079	0.902642	0.45917	0.374831	0.976207	0.554301	1.65523	1.44806	0.935819	1.00729	0.929001	0.712334	0.817579	0.695059	0.862866	0.77567	0.78161	0.647546	0.680215	0.602329	0.746551	0.817685	0.62973	0.697911	1.5216	1.60601	1.88921	1.03852	0.733719	0.817059	1.34286	1.17047	0.771863	0.416544	1.15308
2115	1-palmitoylglycerol (16:0)	Lipid	Monoacylglycerol	21127	LC/MS Neg	6550	255.233	14900		HMDB31074	0.422192	0.827417	0.62359	0.50203	0.572107	0.879176	0.372831	0.484809	0.713277	0.628732	1.1269	1.12354	0.849947	0.856419	0.724249	0.655772	0.580455	0.600396	0.893565	0.839432	0.979838	0.802581	0.781054	0.552321	1.09381	1.13805	1.10353	1.04363	1.76766	1.7948	1.8702	1.14032	0.845004	0.758045	1.12674	1.12462	1.17744	0.936566	0.856694
2120	1-oleoylglycerol (18:1)	Lipid	Monoacylglycerol	21184	LC/MS Neg	6650	281.249	5283468		HMDB11567	0.320129	0.385775	0.476525	0.403803	0.429129	0.728845	0.38272	0.410355	0.647313	0.539172	0.746963	0.786762	0.658965	0.760468	0.666947	0.733034	0.591827	0.663466	0.67056	0.631065	0.780085	1.42448	0.965652	1.35037	1.90976	1.86157	1.64193	1.73912	2.15855	2.35987	1.53542	1.0385	0.693605	0.58719	1.21096	0.808179	1.14284	0.91284	0.873997
2121	2-oleoylglycerol (18:1)	Lipid	Monoacylglycerol	21232	LC/MS Neg	6500	281.249	5319879			0.652313	0.420088	1.61053	0.67428	1.14311	0.919496	0.344458	0.542585	0.607213	0.663659	1.15628	1.01467	0.461563	1.23447	0.700515	0.634391	0.70181	0.597505	0.344458	0.852046	0.960842	0.618252	0.344458	0.436208	4.99137	1.76663	1.75865	1.77629	2.48669	2.21829	1.52234	1.45882	0.943356	0.681088	1.0371	0.895575	0.992729	1.42336	0.745444
2123	2-linoleoylglycerol (18:2)	Lipid	Monoacylglycerol	32506	LC/MS Neg	6250	279.233	5365676		HMDB11538	0.616402	0.692744	0.519381	0.454889	0.744566	1.02982	1.10657	0.635882	0.745561	0.766369	1.22833	1.05001	0.774987	1.21855	0.931898	1.03642	1.09317	1.0919	0.218143	0.73494	0.725558	1.1213	0.494166	0.710025	1.32416	1.70914	1.5792	1.38735	1.72252	1.49784	1.47367	1.3551	0.485804	0.991119	1.2405	0.962261	1.29822	1.38969	1.27957
2124	1-linolenoylglycerol (18:3)	Lipid	Monoacylglycerol	34393	LC/MS Neg	6214	277.217	53480978		HMDB11569	0.261868	0.261868	0.29944	0.261868	0.62433	0.93009	0.261868	0.380822	0.292753	0.622826	0.653557	0.751245	0.64248	0.961541	0.930775	0.581523	0.646022	0.657729	0.752194	0.261868	0.365363	0.261868	0.261868	0.261868	1.11478	1.27226	1.17387	1.26315	1.28335	1.83871	1.38717	1.18351	0.469342	0.981716	1.10949	1.00913	0.91843	0.779252	0.894768
2125	1-arachidonylglycerol (20:4)	Lipid	Monoacylglycerol	34397	LC/MS Neg	6250	303.233	5282281	C13857	HMDB11572	0.325968	0.542833	1.12198	0.632915	0.653913	0.955092	0.877911	0.756893	0.833996	0.724058	1.17342	1.0248	0.681789	1.06407	0.804287	1.09791	0.602884	0.840042	1.10499	1.77194	1.60889	1.54906	1.73759	0.777009	1.06285	0.999241	0.977264	1.1099	1.56944	1.10814	2.49504	1.2759	1.15132	0.739705	0.852921	0.696019	1.06343	0.643986	0.51125
2132	1-dihomo-linolenylglycerol (20:3)	Lipid	Monoacylglycerol	48341	LC/MS Neg	6400	305.249				0.226727	0.451557	0.652637	0.287074	0.78047	0.9717	0.226727	0.237483	0.491622	0.620629	0.813763	0.802152	0.671463	0.761589	0.892545	0.669508	0.93882	0.623436	0.833021	0.746673	0.936433	0.656247	1.0186	0.226727	0.910199	1.34987	1.05147	1.13941	1.59017	1.45076	2.53712	1.11773	0.997195	0.951588	0.821242	0.226727	0.716901	0.491577	0.631922
2134	1-palmitoleoylglycerol (16:1)*	Lipid	Monoacylglycerol	52431	LC/MS Neg	6094	253.217				0.362678	0.478907	0.34231	0.493741	0.617298	0.929786	0.392488	0.26408	0.572733	0.437221	0.981735	0.871477	1.09987	0.810794	0.694858	0.841804	0.829582	0.818324	0.839804	0.88619	2.31541	1.169	0.710136	0.757423	2.426	2.384	2.44904	1.96071	3.79482	4.36932	2.40206	1.68161	0.879463	1.05957	1.79956	1.65373	0.735835	0.896226	0.98
2218	sphinganine-1-phosphate	Lipid	Sphingolipid Metabolism	52605	LC/MS Pos Late	1431	382.272	520		HMDB01383	1.65957	3.58283	1.58615	1.7576	2.30306	1.68515	1.28341	0.817891	1.26998	0.436812	1.53068	1.32676	1.9184	1.5944	1.43049	1.61532	1.2818	1.67324	0.692214	0.436812	1.08434	0.658804	0.916112	0.601184	1.23959	1.40659	0.436812	0.893998	1.24666	1.20884	1.15858	0.962059	1.07319	1.17672	0.920455	0.867442	0.723279	1.06083	0.436812
2256	sphingosine	Lipid	Sphingolipid Metabolism	17747	LC/MS Pos Late	1393	300.29	5353955	C00319	HMDB00252	0.70966	1.06133	0.475271	0.475271	1.0094	0.475271	0.475271	1.01571	0.475271	0.966373	0.86575	0.912483	0.475271	1.28806	1.12725	1.20394	0.768221	1.07818	0.813897	0.475271	0.664518	0.727596	0.475271	0.583868	0.748121	1.31147	0.711787	0.475271	0.475271	1.45114	1.04773	1.17138	0.959375	0.948727	0.86793	1.26735	1.26497	1.81785	0.904955
2257	sphingosine 1-phosphate	Lipid	Sphingolipid Metabolism	34445	LC/MS Polar	1850	378.241	5283560	C06124	HMDB00277	1.07073	1.87574	1.32879	1.37086	1.3976	1.05909	1.13145	0.863182	1.14484	1.16063	1.28287	1.08857	1.07818	1.38172	1.18852	0.906678	0.678008	1.13315	0.979781	0.844004	1.31057	0.772037	0.803041	0.784985	1.10963	1.06498	0.981083	0.969649	1.15172	1.23948	0.680421	0.93208	0.998771	1.23601	1.05018	1.16178	0.920507	0.920644	0.864983
2333	3-hydroxy-3-methylglutarate	Lipid	Mevalonate Metabolism	531	LC/MS Polar	2700	161.046	1662	C03761	HMDB00355	0.646538	1.31461	0.781418	1.63337	0.799014	1.50735	0.677243	1.2222	0.611477	1.01798	0.674725	1.34659	1.16495	1.45342	0.682117	1.17814	0.700063	1.26476	0.410717	0.55402	0.508886	0.692122	0.558255	0.816454	0.830421	1.56401	0.793332	1.48897	1.04248	1.54368	0.887415	0.750366	0.846022	1.44022	0.590633	1.30534	0.696019	1.30362	0.731495
2346	cholesterol	Lipid	Sterol	63	LC/MS Pos Late	2707	369.352	11025495	C00187	HMDB00067	1.10473	1.31144	1.1426	1.24666	1.17399	1.27527	0.814691	0.926905	1.10831	0.931118	0.847403	0.914363	0.903009	1.01359	0.943696	0.999057	0.813501	0.967362	0.757381	0.785111	1.00094	1.00802	0.93657	0.893907	0.983685	1.1345	0.951929	0.927619	1.22968	1.0812	1.29135	1.28208	1.11548	1.16165	1.09063	1.16658	1.33808	1.14512	1.09962
2356	7-HOCA	Lipid	Sterol	36776	LC/MS Neg	5288.1	429.301	3081085	C17337	HMDB12458	0.58389	0.772923	0.708918	0.719037	0.830804	0.789202	0.847051	0.61641	1.13513	0.561087	0.791165	0.600218	0.873388	0.73803	0.962582	0.644054	0.754541	0.607385	0.826836	1.0027	1.0334	0.775143	1.24909	0.876999	1.14268	0.878494	0.839599	0.789884	1.16554	0.906165	1.13015	0.707776	0.970676	0.595048	1.47711	0.777821	1.05994	0.584947	0.641145
2358	3beta-hydroxy-5-cholestenoate	Lipid	Sterol	54805	LC/MS Neg	5398	415.322				0.835341	1.27122	1.20486	1.64267	1.23223	1.39749	1.67868	1.4146	1.10286	1.15294	1.16126	1.13432	1.12476	1.0657	1.11456	1.03211	0.886048	0.9574	1.18215	1.02205	0.8517	0.988446	0.993191	0.792097	1.3014	1.17087	1.13178	0.986296	1.13175	1.0334	1.92861	1.22448	1.02026	0.851229	1.26821	0.998816	1.35645	0.8228	0.846637
2392	pregnenolone sulfate	Lipid	Steroid	38170	LC/MS Neg	5100	395.19	105074		HMDB00774	1.19564	1.10732	1.29477	1.03829	1.16691	1.12421	1.45997	1.9843	1.98509	1.72957	1.87212	1.96269	2.79809	2.96081	2.13642	2.50902	2.79493	1.99709	2.34723	3.11477	2.28339	3.2753	2.31306	2.30572	0.51878	0.422886	0.371229	0.640994	0.330396	0.561885	1.74204	1.12824	1.19667	1.30668	1.07998	0.982074	1.97722	2.22635	1.95465
2400	21-hydroxypregnenolone disulfate	Lipid	Steroid	46115	LC/MS Neg	3935	245.067	134595	C05485	HMDB04026	0.957734	0.902288	1.28109	1.10543	1.05771	0.90155	1.34679	1.69391	1.67838	1.50077	1.81679	1.67905	1.90917	2.33214	1.24719	1.72675	1.34931	1.35442	1.63108	1.82463	1.25056	1.58226	1.20121	1.43301	0.770214	0.75697	0.714254	0.713317	0.608424	0.825277	0.497036	0.56311	0.654756	0.613059	0.541935	0.56511	1.16414	1.49486	0.7712
2410	5alpha-pregnan-3beta,20beta-diol monosulfate (1)	Lipid	Steroid	37196	LC/MS Neg	5180	399.221				8.8618	10.852	0.929644	1.16194	8.04259	9.03617	1.33579	1.40049	0.816649	1.16223	1.05946	1.26824	18.8056	19.5279	5.02262	5.29338	5.45496	5.99037	10.152	11.8931	3.01903	3.37019	4.56406	4.80099	0.711196	0.70653	0.683685	0.606149	0.457721	0.674569	0.742795	0.354822	29.5697	29.0506	0.576024	0.613419	1.32343	1.29886	0.641655
2413	5alpha-pregnan-3beta,20alpha-diol monosulfate (2)	Lipid	Steroid	37200	LC/MS Neg	5060	399.221				12.3879	13.4812	2.17453	2.40184	8.98433	10.7515	1.56565	1.53053	1.12002	1.56359	1.11354	1.15747	20.6277	21.5734	5.41936	5.76962	5.88096	6.01892	8.67087	10.1032	2.32217	2.22785	5.08393	4.82923	0.406855	0.490552	0.274916	0.363431	0.177537	0.231169	1.32175	1.29927	30.9993	30.0319	1.36068	1.44191	2.16234	2.34553	1.62648
2416	5alpha-pregnan-3beta,20alpha-diol disulfate	Lipid	Steroid	37198	LC/MS Neg	3962	239.085				9.41827	10.9788	4.05016	3.51948	7.82176	8.79454	3.4426	3.31433	2.01445	2.16137	2.25478	2.08079	23.3763	24.1734	4.07816	4.98072	3.59543	3.93792	12.6466	13.0955	2.32258	2.28868	6.63428	6.50679	1.15973	0.890251	0.935749	1.2134	0.702895	0.562402	2.49922	2.6239	27.3745	28.0222	2.09085	2.13752	1.40881	1.40772	1.30401
2417	5alpha-pregnan-3(alpha or beta),20beta-diol disulfate	Lipid	Steroid	46172	LC/MS Neg	4310	239.085	5127902			3.47889	4.03722	0.273983	0.310323	2.8308	3.91181	0.690398	0.716834	0.350886	0.273983	0.273983	0.273983	13.0516	13.2728	1.49173	2.16086	1.47651	2.26123	4.03039	4.35066	0.885927	1	1.63864	1.71596	0.273983	0.500343	0.589671	0.784651	0.475532	0.273983	0.273983	0.275142	13.967	16.2433	0.273983	0.273983	0.273983	0.273983	0.273983
2419	pregnen-diol disulfate*	Lipid	Steroid	32562	LC/MS Neg	3868	238.077				0.692388	0.821854	0.714463	0.757566	0.654844	0.757679	2.06087	2.06863	1.50534	1.60665	1.54271	1.51391	1.69209	1.9752	0.933056	1.25918	0.88568	1.21728	1.82539	1.91214	1.44763	1.55856	1.49402	1.48792	1.4195	1.32409	1.74772	1.86887	1.82045	1.60715	0.348133	0.401191	0.597749	0.623654	0.363256	0.403344	0.72985	0.811887	0.691419
2420	pregn steroid monosulfate*	Lipid	Steroid	32619	LC/MS Neg	5000	397.205				1.00319	0.92543	1.07998	0.946784	1.01139	1.08755	1.26392	1.51963	1.08197	1.29916	1.37352	1.46741	1.93469	2.10216	1.66634	1.79805	1.68734	1.58427	1.85446	2.42179	1.79499	2.21945	1.75602	1.9377	0.813618	0.847575	0.820337	0.848004	0.81431	0.923388	0.71839	0.6952	0.889929	0.875478	0.619148	0.611793	1.15102	1.59305	0.933033
2430	cortisol	Lipid	Steroid	1712	LC/MS Neg	4713.2	361.202	5754	C00735	HMDB00063	1.21373	0.617034	1.08662	0.68531	1.22112	0.707616	1.13812	1.41275	1.5973	1.07328	1.07785	1.15912	1.09021	0.81134	1.05397	0.829423	1.0005	0.588117	1.04769	1.51266	1.15643	1.19603	1.23171	1.26969	0.928751	0.768131	0.836605	1.26549	1.15378	1.09959	1.3879	1.15233	0.940208	0.739128	1.39873	0.815088	1.58057	1.30204	1.54001
2435	cortisone	Lipid	Steroid	1769	LC/MS Neg	4572.5	359.186	222786	C00762	HMDB02802	1.06258	0.675427	1.04737	0.791141	1.19523	0.821007	0.900331	0.679874	0.809621	0.720128	0.972384	0.692549	0.956578	0.916722	0.894624	0.655288	0.902028	0.693769	1.32939	1.20974	1.26855	1.01465	1.32879	0.991086	1.00158	0.61682	0.901575	0.782593	1.08913	0.822585	1.49287	0.984756	1.57407	0.903655	1.47633	1.07069	0.902429	0.990757	0.935269
2440	dehydroisoandrosterone sulfate (DHEA-S)	Lipid	Steroid	32425	LC/MS Neg	4745	367.159	12594	C04555	HMDB01032	1.03368	0.991981	1.11373	1.17166	1.00614	1.07754	2.26255	2.4583	2.11265	2.14226	2.11538	2.22332	1.89299	2.18176	1.4578	1.68301	1.47603	1.56034	2.25072	2.50417	2.29068	2.61192	2.46154	2.4875	0.679171	0.691283	0.673585	0.713423	0.884944	0.881292	0.719069	0.834234	0.784335	0.890291	0.772021	0.749288	0.790993	0.825518	0.802041
2441	16a-hydroxy DHEA 3-sulfate	Lipid	Steroid	38168	LC/MS Neg	4240	383.153				0.259739	0.258729	0.367972	0.415211	0.288732	0.333347	0.95404	0.937154	0.925484	0.870566	0.791562	0.792464	1.18261	1.27346	0.709373	0.738075	0.617802	0.598134	1.08209	1.12092	1.30841	1.20055	0.715636	0.677316	0.515536	0.452805	0.484133	0.455949	0.601507	0.560637	0.532182	0.482804	0.514358	0.534552	0.530717	0.503024	0.518801	0.518646	0.553482
2443	epiandrosterone sulfate	Lipid	Steroid	33973	LC/MS Neg	4855	369.174		C07635	HMDB00365	0.470016	0.521148	0.483087	0.536497	0.418122	0.46873	3.3465	3.34099	2.96845	2.95085	1.96988	2.00252	2.29035	2.61964	2.02549	2.26353	2.21345	2.57936	2.02194	2.06869	2.97064	2.99296	2.64664	2.53023	0.981278	1.00119	0.796219	0.822939	0.870504	1.02327	0.854975	0.927795	0.78328	0.840989	0.806986	0.789704	1.77171	1.89904	1.62089
2446	androsterone sulfate	Lipid	Steroid	31591	LC/MS Neg	5022	369.174	159663		HMDB02759	0.359246	0.37552	0.372816	0.414171	0.324241	0.360896	3.58892	3.7913	2.88496	2.91681	2.08753	2.06586	2.38114	2.58534	1.96837	2.16933	2.24237	2.51144	2.43692	2.87758	2.86758	2.97723	2.81755	2.75544	1.17833	1.15483	1.0153	0.98151	1.18018	1.15135	0.983986	0.987429	0.77588	0.799274	0.855456	0.852288	1.36651	1.30306	1.23652
2447	androstenediol (3beta,17beta) monosulfate (1)	Lipid	Steroid	37211	LC/MS Neg	4500	369.174			HMDB03818	0.801038	0.677587	1.11028	1.00056	0.984547	0.921783	2.14183	1.95479	1.96537	1.77074	2.68342	2.35436	0.999517	0.967496	0.801765	0.856958	0.801505	0.769642	1.4775	1.83046	2.00291	1.88426	2.3781	2.06195	1.15829	1.0858	1.3398	1.14862	2.37141	2.16874	0.521956	0.557237	0.371955	0.355663	0.59706	0.552675	0.690389	0.639647	0.643163
2448	androstenediol (3beta,17beta) monosulfate (2)	Lipid	Steroid	37210	LC/MS Neg	4500	369.174				0.838218	0.890424	0.884292	0.946579	0.706641	0.845447	0.645557	0.7796	0.943362	1.00736	0.815445	0.720942	0.990186	1.19467	1.23832	1.34102	1.22707	1.25252	1	1.0873	1.43045	1.40684	1.52805	1.43437	1.75412	1.47448	1.87229	1.66245	2.24149	2.12299	0.515721	0.767989	0.311127	0.286614	0.678199	0.828753	0.512159	0.587608	0.578264
2451	androstenediol (3alpha, 17alpha) monsulfate (2)	Lipid	Steroid	37207	LC/MS Neg	4712	369.174				1	0.505368	1.28459	0.925835	1.43402	0.654831	1.44681	1.57248	2.03192	1.66977	1.62512	1.49805	2.0514	1.98642	2.02406	1.96957	2.44192	1.80498	3.40728	4.4541	3.49339	3.3405	3.41471	3.27934	0.416349	0.470807	0.241743	0.373408	0.329746	0.426727	0.950896	0.823834	0.266175	0.241743	0.748966	0.449158	1.12477	1.39024	1.10817
2452	androstenediol (3alpha, 17alpha) monsulfate (3)	Lipid	Steroid	37209	LC/MS Neg	5180	369.174				0.38679	0.433814	0.424935	0.505811	0.359475	0.43802	2.90752	2.7795	2.12954	2.3873	2.05473	2.08136	1.17956	1.34345	0.991684	1.1077	0.917064	1.24865	2.55198	2.79395	2.09218	2.20167	2.24603	2.24617	0.952739	0.92017	1.13397	1.06257	1.16517	1.25143	0.706791	0.709979	0.561878	0.601971	0.579943	0.599279	0.958763	1.09225	0.919873
2456	androstenediol (3beta,17beta) disulfate (1)	Lipid	Steroid	37202	LC/MS Neg	3740	224.062	10634	C04295	HMDB03818	0.515572	0.583987	0.590368	0.567492	0.541363	0.60607	1.20244	1.2258	1.14084	1.10766	0.791815	0.941228	0.441294	0.485412	0.304924	0.396929	0.308661	0.395003	0.585487	0.636626	0.672903	0.678853	0.813704	0.798051	1.96324	2.08328	2.63874	2.82642	3.75785	3.63895	0.208713	0.223541	0.174509	0.167691	0.277765	0.285174	0.334963	0.344568	0.313595
2457	androstenediol (3beta,17beta) disulfate (2)	Lipid	Steroid	37203	LC/MS Neg	4065	224.062	10634	C04295	HMDB03818	0.576565	0.602145	0.776711	0.749891	0.55037	0.69723	0.992122	1.00053	1.18486	0.990611	1.07484	0.911492	1.16118	1.35641	0.857394	1.09111	1.00185	1.05018	1.16926	1.27978	1.21156	1.34023	1.17151	1.26308	0.868655	0.854045	0.968631	1.00783	1.01152	1.04906	0.405245	0.466443	0.337276	0.419529	0.416698	0.418505	0.541405	0.592132	0.564934
2461	5alpha-androstan-3alpha,17beta-diol monosulfate (1)	Lipid	Steroid	37186	LC/MS Neg	4925	371.19				0.13203	0.13203	0.239158	0.132226	0.156585	0.183803	2.8113	2.69544	1.721	1.88946	1.39942	1.23118	1.07904	0.959683	0.793668	0.842205	0.991176	1	1.18809	1.32528	1.96607	1.72267	2.15004	1.69815	1.8956	1.70483	1.80422	1.57306	2.31297	2.23434	0.443411	0.475482	0.330986	0.381685	0.388812	0.513344	0.807621	0.761819	0.70193
2464	5alpha-androstan-3beta,17beta-diol monosulfate (2)	Lipid	Steroid	37192	LC/MS Neg	4685	371.19				0.138732	0.138732	0.138732	0.138732	0.138732	0.138732	2.29304	1.92135	1.79031	1.67679	1.66673	1.26681	0.841781	0.755819	0.701156	0.68581	0.807952	0.758684	0.138732	1.00428	1.697	1.39658	1.75816	1.18031	1.33952	1.20406	1.18048	1.09654	1.99729	1.78801	0.138732	0.138732	0.138732	0.138732	0.138732	0.138732	0.893537	0.772159	0.845638
2469	5alpha-androstan-3beta,17alpha-diol disulfate	Lipid	Steroid	37187	LC/MS Neg	4215	225.07				0.267251	0.267251	0.267251	0.267251	0.267251	0.267251	2.44881	2.39574	1.60111	1.99622	0.788397	1.28262	1.66797	1.65107	0.890519	1.44905	0.877944	1.71077	2.6225	3.07938	2.35316	2.07771	2.02604	2.19636	1.26581	1.46987	1.09689	1.07268	0.81734	0.908704	0.267251	0.267251	0.267251	0.267251	0.267251	0.267251	0.267251	0.511737	0.462455
2470	5alpha-androstan-3alpha,17beta-diol disulfate	Lipid	Steroid	37184	LC/MS Neg	4275	225.07				0.066369	0.066369	0.066369	0.066369	0.066369	0.066369	1.00747	0.980624	0.545349	0.742341	0.421214	0.608759	0.066369	0.066369	0.066369	0.066369	0.066369	0.066369	0.066369	0.066369	0.066369	0.168708	0.103504	0.066369	0.853108	0.937908	1.05652	1.09934	1.23851	1.16227	0.066369	0.066369	0.066369	0.066369	0.066369	0.066369	0.066369	0.066369	0.066369
2471	5alpha-androstan-3beta,17beta-diol disulfate	Lipid	Steroid	37190	LC/MS Neg	3880	225.07	242332	C12525	HMDB00493	0.255289	0.309238	0.312259	0.291516	0.32969	0.345456	1.45135	1.52022	1.66698	1.68132	1.2348	1.11743	0.495872	0.612338	0.364167	0.451037	0.37234	0.488127	0.702182	0.700732	0.725798	0.740629	0.854139	0.806609	2.74679	2.82141	3.84769	4.06622	4.54883	3.78962	0.317031	0.328289	0.258965	0.259202	0.371059	0.375471	0.737248	0.779055	0.641282
2476	andro steroid monosulfate (1)*	Lipid	Steroid	32827	LC/MS Neg	3871	383.153		C04555	HMDB02759	0.202694	0.202694	0.251649	0.229942	0.202694	0.303475	0.847171	0.882603	0.830422	0.837398	0.692274	0.95046	1.14912	1.36758	0.789483	0.949962	0.680779	0.713643	0.837666	0.202694	0.927492	0.202694	0.202694	0.202694	0.462586	0.348696	0.372169	0.252341	0.455728	0.415363	0.202694	0.202694	0.202694	0.202694	0.202694	0.202694	0.466058	0.550309	0.61994
2499	etiocholanolone glucuronide	Lipid	Steroid	47112	LC/MS Neg	4915	465.249				1.64289	1.0854	1.56156	1.21544	1.71094	1.13547	1.76895	1.94488	2.14911	1.94872	1.27775	1.46606	2.02664	1.8829	2.2838	2.20272	2.10271	1.66995	1.95317	1.89675	2.7778	2.92475	2.21431	2.53714	0.472733	0.412731	0.377069	0.439515	0.424587	0.50692	0.812334	0.768314	0.541816	0.696972	0.935943	0.67269	1.83475	1.92678	2.04952
2531	cholate	Lipid	Primary Bile Acid Metabolism	22842	LC/MS Neg	5165	407.28	221493	C00695	HMDB00619	3.89446	0.856473	1.26085	0.722904	4.14453	1.53602	4.96024	0.810172	3.2524	1.06269	7.11695	2.20198	0.285846	0.36702	0.432336	0.424542	0.419897	0.457725	1.07087	0.601974	0.915204	0.525567	15.724	3.20358	0.683671	0.917193	0.271844	0.343203	0.602323	0.870842	0.922527	0.666953	0.305657	0.179647	4.46518	1.00669	1.23034	0.403776	1.0408
2532	glycocholate	Lipid	Primary Bile Acid Metabolism	18476	LC/MS Neg	5163	464.302	10140	C01921	HMDB00138	0.17536	1.07461	0.096532	2.46638	0.278622	2.03528	1.52554	1.66905	1.88728	2.0188	0.608972	3.2402	1.00587	1.70622	0.89015	3.91962	0.635272	3.59001	0.675016	0.443745	0.385138	1.33413	2.10428	6.5046	0.469038	2.45365	0.176299	1.91093	0.989384	4.14305	1.09115	2.78362	0.220225	1.10807	0.522762	0.492364	0.212014	1.29403	0.476623
2534	chenodeoxycholate	Lipid	Primary Bile Acid Metabolism	1563	LC/MS Neg	5264	391.285	10133	C02528	HMDB00518	0.555889	0.785626	0.614308	1.04486	1.40109	2.76944	1.24356	1.23128	0.9944	0.857932	1.36538	1.13562	0.35834	0.393037	0.430129	0.572781	0.259523	0.307324	0.690291	0.568848	0.399924	0.367178	0.79675	0.521223	1.01033	2.72578	0.286321	1.57276	0.51862	2.63427	1.51673	0.75176	0.381178	0.260406	1.09689	0.40648	0.964676	0.465614	0.482288
2535	glycochenodeoxycholate	Lipid	Primary Bile Acid Metabolism	32346	LC/MS Neg	5236.1	448.307	12544	C05466	HMDB00637	0.393772	1.13816	0.3071	2.39828	0.66802	2.15454	1.36719	1.41744	1.33126	1.58946	0.657563	2.06603	0.521033	1.26713	0.521195	2.87784	0.639511	2.61103	0.371042	0.218348	0.236903	0.880456	1.57957	2.57554	0.609143	3.2603	0.311297	1.73379	0.862589	3.66458	1.78834	4.07806	0.313661	1.84791	0.644076	0.837126	0.436218	1.99992	0.296509
2536	taurochenodeoxycholate	Lipid	Primary Bile Acid Metabolism	18494	LC/MS Neg	5250	498.289	387316	C05465	HMDB00951	0.223708	2.17636	0.243487	8.82098	0.366237	2.54934	0.642119	0.897684	0.231899	0.600842	0.080542	0.903451	2.59835	5.88482	1.13343	7.22828	0.964406	9.95162	0.176164	0.077183	0.077183	0.638457	1.27412	2.53307	0.47726	2.99109	0.146832	1.50615	0.392934	3.12785	2.05294	8.1385	0.366233	4.76025	1.06719	2.34061	0.18675	1.15634	0.141082
2543	glycochenodeoxycholate glucuronide (1)	Lipid	Primary Bile Acid Metabolism	52983	LC/MS Neg	4806	311.666				0.376423	0.570175	0.38138	0.577199	0.410949	0.650929	2.7698	2.63338	2.49489	2.4711	1.41299	1.60434	1.41186	1.61831	0.760732	1.10984	1.51166	1.65271	0.594091	0.708465	0.377414	0.427472	0.568145	1.00154	0.693608	1.37407	0.701144	1.76992	0.774568	1.4966	1.65554	1.68352	1.49303	1.12298	0.66807	0.559006	0.656007	0.729681	0.542748
2545	glycochenodeoxycholate sulfate	Lipid	Primary Bile Acid Metabolism	52974	LC/MS Neg	4820	263.628				0.564524	0.978676	0.73041	0.841087	0.966131	2.29045	1.17775	1.15832	1.25798	2.31178	0.653519	1.28718	0.934221	0.953543	1.06933	1.06054	0.568161	0.755272	1.03351	0.619383	0.512397	0.531672	1.03075	1.28479	2.33809	2.05073	1.5156	2.137	2.69975	2.67756	1.05316	0.692354	0.47864	1.05805	0.911446	0.620177	1.60257	2.5211	1.07445
2548	deoxycholate	Lipid	Secondary Bile Acid Metabolism	1114	LC/MS Neg	5294	391.285	222528	C04483	HMDB00626	0.422528	0.880731	0.372112	0.651158	0.39613	0.318014	1.23472	1.42685	0.933029	1.16018	1.24203	1.10077	0.458937	0.47594	0.665323	0.752608	0.432066	0.51623	1.16427	1.0872	0.851433	0.850556	1.20944	0.885095	0.580531	0.767961	0.567939	1.17005	0.593851	1.4509	1.43227	1.09294	0.790825	0.76595	0.63255	0.475302	1.06885	0.448123	0.393536
2550	glycodeoxycholate	Lipid	Secondary Bile Acid Metabolism	18477	LC/MS Neg	5281	448.307	3035026	C05464	HMDB00631	0.187366	0.63827	0.12016	1.40124	0.144127	0.631828	3.93421	4.47926	2.38061	2.80761	1.50208	5.8129	0.822658	1.76064	0.581458	3.55754	0.794235	3.8264	0.86153	0.457161	0.541185	2.3076	2.96254	6.49011	0.424526	2.30799	0.357028	3.10858	0.863714	4.44086	3.0604	8.81958	0.421506	2.0548	0.526214	0.504247	0.202438	0.8954	0.192541
2551	taurodeoxycholate	Lipid	Secondary Bile Acid Metabolism	12261	LC/MS Neg	5257.4	498.289	2733768	C05463	HMDB00896	0.070964	1.24545	0.110623	4.32596	0.069633	0.713769	1.71774	2.59425	0.298245	0.756321	0.260531	1.88144	3.85464	9.23509	1.06716	7.13254	1.16563	11.9954	0.497999	0.003204	0.003204	1.39389	2.19202	5.55013	0.251882	1.90719	0.171427	2.37855	0.421905	2.9472	2.77066	11.4326	0.451812	3.95209	0.570177	0.767482	0.055759	0.424661	0.003204
2555	glycolithocholate	Lipid	Secondary Bile Acid Metabolism	31912	LC/MS Neg	5357.1	432.312	115245	C15557	HMDB00698	0.452095	1.78461	0.062593	1.21322	0.062593	0.974472	0.208394	1.20473	0.241458	0.975761	0.062593	0.199156	0.577829	1.68742	0.505174	3.51689	0.466222	3.18632	0.478976	0.062593	0.062593	1.00325	0.062593	1.31272	0.062593	0.638494	0.062593	1.16861	0.062593	1.1947	0.062593	0.916836	0.062593	2.57415	0.062593	1.06667	0.062593	0.916143	0.062593
2556	glycolithocholate sulfate*	Lipid	Secondary Bile Acid Metabolism	32620	LC/MS Neg	5011	255.631	72222	C11301	HMDB02639	1.09407	2.08625	0.911246	1.77802	0.611375	1.45098	3.11144	3.37079	3.42934	3.94232	0.827329	1.0702	2.07924	2.59863	1.86511	2.39959	1.77625	1.6964	1.88498	1.44457	1.33379	1.52894	1.33481	1.42973	0.635835	0.817828	1.43399	2.20206	1.30294	1.52776	0.678853	0.45399	1.10556	1.67834	0.713975	0.798456	0.753456	1.63717	0.641451
2558	taurolithocholate 3-sulfate	Lipid	Secondary Bile Acid Metabolism	36850	LC/MS Neg	5026.7	280.622	440071	C03642	HMDB02580	1.63001	3.12347	3.04327	5.86548	0.881734	2.2624	2.27143	2.47717	1.02362	1.34902	0.494634	0.807107	5.66878	7.74786	4.02194	5.16147	3.11895	3.64598	1.33462	0.989296	1.17003	1.30889	2.11952	2.05872	0.494859	0.544473	0.895228	1.63941	0.820457	1.0107	1.1912	0.725187	2.04768	3.44722	1.17271	1.13026	0.932503	1.8564	0.898145
2560	ursodeoxycholate	Lipid	Secondary Bile Acid Metabolism	1605	LC/MS Neg	5055	391.285	31401	C07880	HMDB00946	0.098853	0.10492	0.070436	0.157994	0.030676	0.105426	0.760498	0.905522	1.22789	0.766678	0.932168	1.15892	0.356596	0.211842	0.340018	0.580485	0.498249	0.29683	0.342438	0.030676	0.10916	0.357201	0.293026	0.030676	2.09765	3.78403	0.72959	3.55867	1.13706	4.08711	2.28622	1.56119	1.10621	0.408398	1.0555	0.485539	0.390116	0.203183	0.228464
2562	glycoursodeoxycholate	Lipid	Secondary Bile Acid Metabolism	39379	LC/MS Neg	5033	448.307	12310288		HMDB00708	0.097324	0.24475	0.064558	0.453881	0.151398	0.391996	1.19086	1.04167	1.8649	1.49913	0.685322	1.51017	0.183053	0.392309	0.477094	1.62521	0.530132	1.46552	0.293361	0.133637	0.146123	0.331712	0.366358	0.593001	1.49493	5.69551	1.14936	5.45738	1.94679	5.52713	3.58383	5.56455	0.39597	1.28734	0.836201	0.606508	0.916794	2.21722	0.417665
2563	tauroursodeoxycholate	Lipid	Secondary Bile Acid Metabolism	39378	LC/MS Neg	5025	498.289	9848818		HMDB00874	0.155413	0.155413	0.155413	0.155413	0.155413	0.155413	0.155413	0.155413	0.155413	0.155413	0.155413	0.155413	0.155413	0.540258	0.155413	0.85686	0.155413	0.891075	0.155413	0.155413	0.155413	0.155413	0.155413	0.155413	0.155413	0.907075	0.155413	0.780214	0.155413	0.681905	0.641637	1.8377	0.155413	0.36057	0.155413	0.155413	0.155413	0.155413	0.155413
2570	glycohyocholate	Lipid	Secondary Bile Acid Metabolism	42574	LC/MS Neg	5020	464.302				0.220279	0.536095	0.317198	1.51666	0.523212	1.37586	0.912246	0.611742	1.43977	0.892154	0.425745	1	1.34458	2.00633	1.24964	2.62108	1.36161	1.84547	0.569007	0.220279	0.220279	0.220279	0.592833	0.760766	0.571751	1.46724	0.220279	1.84254	1.21582	1.49686	2.94569	1.10506	0.598654	0.965605	1.31146	0.463561	1.23331	3.70619	2.37484
2579	glycocholenate sulfate*	Lipid	Secondary Bile Acid Metabolism	32599	LC/MS Neg	4750	254.623				1.11687	1.32628	1.07985	1.71115	1.25762	1.95538	1.98612	2.23129	1.75844	1.77173	1.38981	1.50835	0.714703	0.917491	0.815497	1.05104	0.811713	1.05939	0.873591	0.900114	0.573673	0.666706	0.66443	0.686436	1.49799	1.7657	1.31513	1.74038	1.31174	1.36787	0.968436	1.21281	0.815035	0.972553	0.899198	1.06174	1.08953	1.30574	0.970346
2580	taurocholenate sulfate	Lipid	Secondary Bile Acid Metabolism	32807	LC/MS Neg	4750	279.614				0.959679	1.40566	2.52832	4.24516	0.871988	1.78391	1.40408	1.56093	0.469062	0.734605	0.416963	0.547321	2.73484	3.17726	2.22689	2.85926	1.88281	2.50771	0.604117	0.704586	0.428889	0.547814	0.674754	0.656242	1.34616	1.85416	1.30899	2.05943	1.1591	1.40377	1.11187	1.55124	1.47609	2.25379	0.681549	1.01555	1.82493	2.47357	0.841301
2584	glycodeoxycholate sulfate	Lipid	Secondary Bile Acid Metabolism	52975	LC/MS Neg	4875	263.628				0.249869	0.447449	0.282929	0.385404	0.253465	0.422314	5.02161	5.98024	3.50181	5.61273	2.89353	3.52589	1.48456	1.31702	0.97968	1.12699	1.93237	1.46655	2.01032	2.18292	1.17968	1.38943	1.73528	2.10558	1.45693	1.1488	1.72622	2.03919	1.53594	1.60421	1.70935	1.29682	0.964247	1.49738	0.622301	0.610504	0.665623	1.01244	0.341004
2662	palmitoylcholine	Lipid	Fatty Acid Metabolism (Acyl Choline)	52944	LC/MS Pos Late	1482	342.337	151731			2.51371	3.53727	2.56908	1.96753	3.5371	2.13992	1.47649	1.11825	2.81561	1.7289	1.66479	1.09205	1.8113	2.99961	2.41101	2.01702	3.29854	1.78782	0.445466	0.417031	1.17928	1.10558	1.07314	1.04401	2.26628	2.37821	1.93689	1.47431	4.46533	2.32502	1.11007	0.884272	0.958583	0.582054	0.805668	0.902988	2.58595	1.97234	1.8736
2663	palmitoloelycholine	Lipid	Fatty Acid Metabolism (Acyl Choline)	53257	LC/MS Pos Late	1385	340.321				2.82473	3.30541	1.92877	1.46219	4.88791	2.74286	1.49653	0.730608	2.13273	1.31682	1.43854	0.762085	2.8524	3.07349	1.7569	1.73656	2.55691	1.11569	0.207477	0.207477	0.928143	0.854784	0.900566	0.788355	2.09216	2.69671	1.98796	1.60719	7.35433	2.91203	0.980367	1.03851	0.759387	0.207477	1.02158	0.909718	1.33723	0.729101	1.14827
2664	oleoylcholine	Lipid	Fatty Acid Metabolism (Acyl Choline)	53260	LC/MS Pos Late	1449	368.352				3.17003	4.77272	3.14149	2.0845	4.47707	3.20609	2.25678	1.45851	3.928	2.80558	2.11751	1.46496	2.45384	3.46538	2.93241	2.39147	3.78561	2.21882	0.461886	0.453255	1.23187	1.12689	1.12782	0.830037	2.68876	2.94348	2.05829	1.71356	5.57623	2.89644	1.21264	1.00759	1.01085	0.609981	0.996941	0.952604	2.78657	2.38157	1.94295
3194	inosine	Nucleotide	Purine Metabolism, (Hypo)Xanthine/Inosine containing	1123	LC/MS Neg	1602.1	267.074	6021	C00294	HMDB00195	0.933529	0.551631	1.6349	1.72933	0.977595	1.15573	0.444751	0.875781	0.971884	0.81776	0.607563	0.670175	1.59571	1.75506	1.56245	1.83969	1.59939	1.31241	1.58489	1.37799	0.81384	1.23791	1.85374	1.90453	1.0756	1.16277	0.74565	0.940145	1.16511	1.08198	1.36516	1.5198	1.53195	1.20114	1.69652	1.81691	0.824578	1.00395	0.616569
3195	hypoxanthine	Nucleotide	Purine Metabolism, (Hypo)Xanthine/Inosine containing	3127	LC/MS Neg	1291.2	135.031	790	C00262	HMDB00157	1.11993	1.48989	1.16357	1.42778	1.26538	1.23343	0.913317	0.446502	0.739424	0.763294	0.997734	0.484038	1.40544	1.63158	1.52777	1.47654	1.16175	1.92213	1.12942	1.14963	2.63979	1.86821	1.07592	0.965474	1.27649	1.71351	0.715058	0.490389	1.20309	1.02121	1.29024	1.16283	1.41183	1.10079	1.41677	1.02996	0.866321	0.891443	1.43545
3196	xanthine	Nucleotide	Purine Metabolism, (Hypo)Xanthine/Inosine containing	3147	LC/MS Polar	2023	151.026	1188	C00385	HMDB00292	0.896156	1.2916	1.08271	1.12862	1.3415	0.914939	0.813006	0.68694	0.903039	0.830644	0.829875	0.617957	0.807721	1.07302	1.14036	0.642868	0.727706	1.15483	0.64022	0.745893	1.56451	0.92487	0.592933	0.568972	1.19095	1.19447	0.998944	0.725115	1.03505	0.837087	1.02419	1.02513	1.11757	0.906174	0.890854	0.746036	1.10446	0.952312	1.14291
3200	N1-methylinosine	Nucleotide	Purine Metabolism, (Hypo)Xanthine/Inosine containing	48351	LC/MS Pos Early	1430	283.104	65095		HMDB02721	0.803137	0.853976	1.08956	1.00617	1.05742	0.914745	1.26946	0.977305	0.779851	1.0075	0.884193	0.974383	0.919003	0.798498	0.689299	0.717577	0.851604	0.914115	0.498206	0.620225	0.539598	0.496753	0.36025	0.569046	1.25528	1.5217	1.66566	1.26665	1.32126	1.56278	0.268825	0.43365	0.32874	0.534135	0.467848	0.284205	1.09973	1.33097	1.25358
3203	urate	Nucleotide	Purine Metabolism, (Hypo)Xanthine/Inosine containing	1604	LC/MS Neg	757.1	167.021	1175	C00366	HMDB00289	0.915792	0.788657	0.55062	0.675853	0.555509	0.681096	1.01688	1.03754	1.04841	0.907854	1.08251	1.12	0.652597	0.633914	0.739503	0.693936	0.605355	0.576045	0.736112	0.774366	0.742407	0.756786	0.834419	0.866642	1.1747	1.08751	1.28534	1.20398	1.32756	1.16388	0.649019	0.646002	0.59701	0.609513	0.610678	0.623549	0.726685	0.701766	0.762018
3204	allantoin	Nucleotide	Purine Metabolism, (Hypo)Xanthine/Inosine containing	1107	LC/MS Polar	1672	157.037	204	C02350	HMDB00462	1.13268	1.29404	1.20006	1.02933	1.00048	0.876045	1.54472	1.44845	1.67339	1.49612	1.6752	1.52799	1.00722	0.866918	0.798691	0.709815	0.796838	0.838169	1.07328	1.0923	1.50336	1.01206	1.29648	1.10033	1.42591	1.31196	1.23706	1.17521	1.62142	1.5209	0.687582	0.727449	0.762356	0.705156	0.907501	0.789574	1.40492	1.29766	1.30564
3216	adenosine	Nucleotide	Purine Metabolism, Adenine containing	555	LC/MS Pos Early	2169	268.104	60961	C00212	HMDB00050	0.369321	0.072609	4.54816	5.88656	1.02619	0.61259	0.052114	0.052735	0.090191	0.093832	0.035403	0.073904	2.01342	0.943647	0.758156	3.57505	2.42026	1.92244	7.99223	2.602	3.55707	15.6272	23.0616	38.4318	0.134164	0.15092	0.041448	0.117038	0.044638	0.076337	77.4414	36.847	12.492	9.62435	59.4439	85.8224	0.087943	0.048693	0.023316
3217	adenine	Nucleotide	Purine Metabolism, Adenine containing	554	LC/MS Pos Early	2221	136.062	190	C00147	HMDB00034	0.417392	0.921454	0.937235	1.1319	0.732701	1.06862	1.00204	0.902636	0.917839	0.98171	1.62233	0.997962	1.31025	1.20135	2.21381	1.15878	1.23979	1.86468	0.410114	0.359372	0.706343	0.71979	0.566218	0.5314	1.30945	1.42069	1.35148	2.07023	1.36316	1.77457	0.881817	0.756663	0.749415	0.582605	0.836835	0.775693	1.02686	1.03669	1.25074
3222	1-methyladenosine	Nucleotide	Purine Metabolism, Adenine containing	15650	LC/MS Pos Early	2120	282.12	27476	C02494	HMDB03331	0.856852	1.00717	0.916106	0.899911	0.957128	1.01287	1.26436	1.25971	1.21395	1.16165	1.09518	1.12864	1.0612	0.927256	1.02329	1.10732	0.999787	0.950466	0.605929	0.34466	0.617491	0.578363	0.803858	0.490913	1.09472	1.10861	1.15196	1.08515	0.967121	1.04874	0.666539	0.666217	0.772876	0.712399	0.675887	0.701944	1.13759	0.882449	1.00594
3223	N6-methyladenosine	Nucleotide	Purine Metabolism, Adenine containing	37114	LC/MS Pos Early	2264	282.12	102175		HMDB04044	0.34883	0.34883	0.34883	1.00029	0.98028	0.34883	0.34883	0.977326	0.70845	0.34883	1.34793	0.34883	1.18088	0.612781	1.18845	0.831885	1.34272	1.24905	0.442302	0.580778	0.68918	0.66372	0.504671	0.455463	0.34883	0.34883	0.34883	1.44618	1.27663	1.20825	0.354301	0.475503	0.513737	0.697156	0.34883	0.400526	0.999443	0.986742	0.34883
3249	guanosine	Nucleotide	Purine Metabolism, Guanine containing	1573	LC/MS Neg	1662	282.084	6802	C00387	HMDB00133	1.05238	0.750967	1.4022	1.35993	1.12877	1.24308	0.416118	0.822971	1.02387	0.771545	0.723853	0.779143	1.17066	1.6682	1.42195	1.10453	1.01961	0.964677	1.52426	1.25915	0.598347	0.897444	1.59123	1.18993	1.17477	0.849744	0.85988	0.832812	1.31668	1.25136	1.53541	1.69736	1.87825	1.57431	1.96479	1.63872	0.762711	1.06868	0.681967
3252	7-methylguanine	Nucleotide	Purine Metabolism, Guanine containing	35114	LC/MS Pos Early	2175	166.072	11361	C02242	HMDB00897	0.742393	0.890261	0.862074	0.980992	1.2231	1.12136	1.24354	0.958783	1.47071	1.45841	1.11491	1.42377	1.02903	1.06653	1.35471	0.861337	1.02526	1.13635	0.834203	0.618973	0.757797	0.833482	0.91161	0.728366	1.63426	1.2528	1.35958	1.39943	1.72882	1.4341	1.14594	1.05655	1.1399	0.976967	0.908389	0.877382	1.30157	0.999614	0.851883
3258	N2,N2-dimethylguanosine	Nucleotide	Purine Metabolism, Guanine containing	35137	LC/MS Pos Early	2210	312.13	92919		HMDB04824	0.751256	0.916692	0.872949	1.07296	1.13671	1.08014	1.25398	1.11107	1.11131	1.12526	1.09676	1.27036	1.08526	0.943348	1.13507	1.00835	1.21372	0.935482	0.50356	0.559188	0.450465	0.498641	0.651958	0.478966	1.00161	1.13374	1.10986	1.24147	1.08599	1.24028	0.530431	0.562221	0.706792	0.680661	0.51046	0.533023	1.34923	1.04474	1.14181
3269	dihydroorotate	Nucleotide	Pyrimidine Metabolism, Orotate containing	601	LC/MS Polar	1910	157.025	648	C00337	HMDB03349	0.709807	1.09753	0.993484	1.05126	0.769975	0.806336	1.40137	1.40541	1.35701	1.09901	1.68159	1.59168	0.733007	0.650471	0.590471	0.705101	0.480585	0.422552	0.854972	0.947929	0.465135	0.753904	1.02769	1.18411	1.04622	0.800077	1.47352	1.24815	1.71828	1.31331	0.800995	0.822529	0.825183	0.805613	1.07927	1.12514	1.36686	1.20929	1.19893
3270	orotate	Nucleotide	Pyrimidine Metabolism, Orotate containing	1505	LC/MS Polar	1638.1	155.01	967	C00295	HMDB00226	0.694837	0.94391	0.93814	1.13936	0.870219	1.00138	0.756962	0.978804	0.970704	1.10903	1.12786	1.03418	1.31605	1.31675	1.01225	1.05025	1.01253	1.10707	0.970566	1.18125	0.846973	0.921038	1.19866	1.29315	1.00062	1.21471	0.963516	1.1126	1.31097	1.38948	0.682431	0.765727	0.964211	1.0317	0.985515	1.01074	0.713525	0.839042	0.744951
3272	orotidine	Nucleotide	Pyrimidine Metabolism, Orotate containing	35172	LC/MS Polar	2250	287.052	92751	C01103	HMDB00788	0.669321	0.701295	0.770929	0.759944	0.788162	0.677752	1.27158	1.28315	1.2321	1.24018	1.81089	1.68861	1.09514	0.988493	0.854773	0.801408	0.824592	0.85695	0.66873	0.730607	1.40932	0.936907	0.883665	0.944112	1.35054	1.29104	1.22318	1.25408	1.53742	1.37917	0.603667	0.603584	0.62113	0.587967	0.682924	0.695549	0.855615	0.897596	0.837091
3282	uridine	Nucleotide	Pyrimidine Metabolism, Uracil containing	606	LC/MS Neg	1457.6	243.062	6029	C00299	HMDB00296	1.26791	0.997306	1.00396	0.994105	1.23334	0.988021	0.919691	0.972305	0.834095	0.788935	0.554753	0.569579	0.689495	0.662852	0.925062	0.796234	0.864006	0.836548	0.998184	0.724001	1.2358	1.11369	1.16446	1.21344	1.17534	0.801733	1.00182	0.691205	0.959064	0.759987	0.958732	0.757903	1.15504	0.818223	1.2122	0.821755	1.41797	1.42353	1.44121
3283	uracil	Nucleotide	Pyrimidine Metabolism, Uracil containing	605	LC/MS Polar	1089.7	111.02	1174	C00106	HMDB00300	0.881925	0.889297	0.200086	1.2878	0.951251	0.200086	0.94131	0.823568	0.200086	0.37345	0.619664	0.860471	0.200086	0.642379	1.06881	0.539983	1.01511	0.200086	0.200086	0.845572	0.726428	0.876047	0.200086	0.200086	0.200086	0.200086	0.906759	0.200086	1.27555	0.767311	0.200086	0.762448	1.25803	0.200086	0.70133	0.81929	0.920584	1.13039	1.717
3284	pseudouridine	Nucleotide	Pyrimidine Metabolism, Uracil containing	33442	LC/MS Neg	1100	243.062	15047	C02067	HMDB00767	0.962596	1.03008	0.948821	0.967865	0.959457	1.00668	1.39407	1.44937	1.44244	1.30302	1.33485	1.32699	0.972551	1.07284	0.90284	0.940984	0.927223	1.02172	0.845993	0.848489	0.860356	0.758555	0.90792	0.811621	1.38296	1.36025	1.31986	1.26252	1.33787	1.18786	0.840043	0.791874	0.823171	0.771819	0.832169	0.851707	1.24479	1.06088	1.08087
3285	5-methyluridine (ribothymidine)	Nucleotide	Pyrimidine Metabolism, Uracil containing	35136	LC/MS Neg	1778.1	257.078	445408		HMDB00884	1.16776	1.08886	0.998798	1.017	1.1275	1.08743	1.00735	1.00011	1.17723	1.13963	1.16977	1.11987	0.974556	0.953345	1.00257	0.969159	0.922361	0.912827	0.849635	0.8073	0.893233	0.838005	1.04942	0.981449	1.07012	0.966461	1.08284	1.01392	1.04388	0.920715	1.04567	0.958007	1.12746	1.04068	1.16369	1.01994	1.30053	1.17071	1.27104
3296	2'-deoxyuridine	Nucleotide	Pyrimidine Metabolism, Uracil containing	52602	LC/MS Neg	1586	227.067	13712	C00526	HMDB00012	1.10399	1.09574	0.79774	0.835804	0.863138	1.01788	1.15277	1.25116	1.13184	1.3124	1.40272	1.36688	1.02795	0.847319	1.0577	1.24516	0.672838	0.757533	0.659724	0.703183	1.52744	1.04143	0.776136	0.955532	1.04924	1.37568	1.15798	1.08665	1.08364	1.32222	0.885797	1.18761	1.3929	1.22818	0.918294	0.964885	0.979218	1.38537	1.50739
3299	3-ureidopropionate	Nucleotide	Pyrimidine Metabolism, Uracil containing	3155	LC/MS Pos Early	875	133.061	111	C02642	HMDB00026	0.45674	0.989747	0.966292	0.886669	0.851866	0.943097	1.32898	1.26267	1.24681	1.14584	0.763889	1.08493	1.02561	0.731212	1.12071	0.772004	0.775121	0.45674	1.0969	0.90972	0.994516	0.644202	0.603129	0.992186	1.18853	0.777659	1.46778	1.41785	1.29852	1.01084	0.45674	0.949688	0.773693	1.12933	0.769798	0.604211	2.11224	1.98056	1.57004
3300	beta-alanine	Nucleotide	Pyrimidine Metabolism, Uracil containing	55	LC/MS Pos Early	1905	90.055	239	C00099	HMDB00056	0.919299	0.990957	0.902542	0.849887	0.910799	0.751865	0.948841	0.922273	1.26577	1.05267	1.09064	1.14227	0.857795	0.885757	0.816256	0.612239	0.960405	0.843106	1.0332	0.611819	0.838321	0.391208	1.04262	0.802812	0.593705	1.22496	0.843686	0.82508	0.757724	0.868399	0.818688	0.921434	0.937627	1.10576	0.260192	1.15371	0.822252	0.985466	0.895397
3301	N-acetyl-beta-alanine	Nucleotide	Pyrimidine Metabolism, Uracil containing	37432	LC/MS Neg	773	130.051	76406	C01073		1.36897	1.10538	1.04561	1.53209	1.26906	0.988057	1.20093	0.8837	0.847374	0.924571	0.883358	0.855717	0.75764	0.604001	0.99697	0.580069	0.932609	0.463801	0.576658	0.640728	0.717543	0.704373	0.891904	0.837723	0.772158	0.686461	0.95201	0.842519	0.988274	0.87607	0.892039	0.657897	0.973712	0.62938	0.835274	0.927953	0.958701	0.643436	1.18508
3309	cytidine	Nucleotide	Pyrimidine Metabolism, Cytidine containing	514	LC/MS Neg	1325	242.078	6175	C00475	HMDB00089	0.506332	0.361786	1.28049	1.08872	0.360611	0.269841	1.26774	1.14584	0.843412	1.15005	1.05707	0.728771	2.08989	2.19551	0.547818	0.46855	2.81673	2.74999	3.03458	2.39968	0.269841	0.35084	3.57848	2.08729	0.825218	0.741508	0.651176	0.508712	0.574397	0.628072	0.377179	0.269841	0.365426	0.269841	2.10334	0.857622	2.99695	2.30764	0.269841
3329	5,6-dihydrothymine	Nucleotide	Pyrimidine Metabolism, Thymine containing	1418	LC/MS Pos Early	1280	129.066	93556	C00906	HMDB00079	0.677135	0.354325	0.884457	0.996917	0.811569	0.952677	1.16146	0.829914	1.27028	0.841651	0.879675	0.354325	0.608749	1.08828	1.11436	0.687653	0.915795	0.777251	0.997717	0.770079	0.835592	0.87014	1.03895	0.78035	1.33002	0.939168	0.950195	0.917658	1.43452	1.06199	1.06527	0.354325	1.08264	0.81378	0.878953	0.759597	0.986421	1.26343	1.39084
3331	3-aminoisobutyrate	Nucleotide	Pyrimidine Metabolism, Thymine containing	1566	LC/MS Pos Early	2215	104.071	64956	C05145	HMDB03911	0.522509	0.203156	1.30527	0.164847	0.689584	0.727608	1.36505	0.460764	0.233331	0.689466	0.435255	0.563492	0.498386	0.164847	1.06047	0.68566	0.652164	0.851456	1.36915	0.87329	1.2344	1.31753	1.80079	1.25419	1.16607	0.939682	1.44942	1.37236	1.31448	1.23483	1.04571	0.895984	0.982374	0.856138	0.831351	0.80276	1.43771	0.642467	0.215877
3335	quinolinate	Cofactors and Vitamins	Nicotinate and Nicotinamide Metabolism	1899	LC/MS Polar	3000	166.015	1066	C03722	HMDB00232	1.06307	1.10916	0.648224	0.663238	0.833964	0.725006	0.985677	1.13314	0.742226	0.696061	1.15019	1.03561	0.501613	0.600621	0.656978	0.692246	0.751332	0.648471	0.519013	0.578003	0.491011	0.530581	0.69471	0.626279	1.04691	1.0394	1.22118	0.889165	1.115	0.734589	0.639431	0.586833	0.518478	0.700659	0.661448	0.779983	0.912187	0.999473	1.00065
3339	nicotinamide	Cofactors and Vitamins	Nicotinate and Nicotinamide Metabolism	594	LC/MS Pos Early	1942	123.055	936	C00153	HMDB01406	0.804392	1.11078	1.03263	1.27868	0.987681	0.287602	0.647792	0.993712	0.655747	0.435618	0.841937	0.333624	0.729819	0.698318	1.00168	1.01311	0.755172	0.567915	0.647699	0.839104	2.8846	1.17369	0.784856	0.697219	0.822296	1.30249	0.779076	0.287602	1.04133	1.28507	1.95715	1.8264	1.77443	1.30206	1.10499	0.617947	0.959862	1.41478	0.927842
3351	1-methylnicotinamide	Cofactors and Vitamins	Nicotinate and Nicotinamide Metabolism	27665	LC/MS Pos Early	1940	137.071	10129985	C02918	HMDB00699	1.80083	2.46641	1.59974	2.04816	0.592137	0.625454	0.738194	0.715359	0.838036	0.45506	0.088563	0.143002	0.874273	0.963227	0.947387	1.03497	0.952966	0.949198	0.296965	0.424678	0.427012	0.366132	0.704301	0.686808	0.855376	1.09148	1.18043	1.06174	0.983303	1.15287	1.83704	2.60205	0.93143	1.93995	1.15665	1.79639	1.36621	1.34743	0.990704
3356	trigonelline (N'-methylnicotinate)	Cofactors and Vitamins	Nicotinate and Nicotinamide Metabolism	32401	LC/MS Pos Early	1388	138.055	5570	C01004	HMDB00875	4.13964	3.34138	3.25684	2.58618	5.55221	3.68549	1.52657	1.10527	1.89055	1.39127	2.72228	1.90227	1.60722	1.25743	1.58908	1.12256	1.32347	1.01572	0.635583	0.578095	0.379889	0.24229	0.597733	0.542619	0.984278	0.926611	0.521414	0.463066	0.743387	0.597143	0.311394	0.223498	0.616002	0.470064	0.849478	0.611008	1.83181	1.38533	1.9234
3358	N1-Methyl-2-pyridone-5-carboxamide	Cofactors and Vitamins	Nicotinate and Nicotinamide Metabolism	40469	LC/MS Neg	1668	151.051	69698	C05842	HMDB04193	1.67965	1.69603	1.26249	1.30276	1.01814	1.09706	0.645845	0.659678	0.562502	0.612782	0.320309	0.335291	0.308438	0.345887	0.490261	0.598336	0.575898	0.632886	0.139619	0.163785	0.310123	0.341938	0.835638	0.852386	0.75662	0.711214	1.21043	1.12342	0.705105	0.693754	1.19376	1.17083	0.709172	0.780508	0.86279	0.976514	1.72331	1.67765	1.7138
3365	pantothenate (Vitamin B5)	Cofactors and Vitamins	Pantothenate and CoA Metabolism	1508	LC/MS Neg	1498.7	218.103	6613	C00864	HMDB00210	0.893593	0.870594	0.886634	1.04247	0.854605	0.957297	0.768586	0.913691	0.672874	0.907606	0.545314	0.913055	0.716528	0.871576	0.718303	0.861344	0.88856	1.15717	0.877196	0.941857	1.00013	1.06318	1.07764	1.13201	0.712571	0.698348	0.782308	0.755111	0.691417	0.762516	0.677188	0.961847	0.816506	1.03311	0.72404	0.999868	1.235	1.29658	1.02225
3378	threonate	Cofactors and Vitamins	Ascorbate and Aldarate Metabolism	27738	LC/MS Polar	2384	135.03	151152	C01620	HMDB00943	0.985379	0.996591	1.03973	0.901041	0.968273	0.856619	0.968033	1.06633	1.10595	1.02803	0.903604	0.858844	1.24196	1.09327	1.33878	1.38046	1.31325	1.19262	1.09344	1.14448	1.08713	1.03247	1.29746	1.35958	1.2089	0.939648	0.603582	0.566332	0.477718	0.451776	1.41001	1.08719	1.16068	1.01484	1.2618	1.0864	0.691915	0.745099	0.709177
3380	oxalate (ethanedioate)	Cofactors and Vitamins	Ascorbate and Aldarate Metabolism	20694	LC/MS Neg	603	88.988	971	C00209	HMDB02329	0.998227	0.916266	0.979258	0.941048	0.917723	0.879975	1.01183	0.983805	0.986221	1.02439	0.772892	0.821644	1.15461	1.08639	1.20075	1.29655	1.30715	1.26032	1.22252	1.23516	1.12088	1.02581	1.51885	1.37851	1.18218	0.947824	0.625082	0.566063	0.461475	0.433096	1.51355	1.30635	1.45235	1.25424	1.30899	1.2728	0.691703	0.668478	0.64979
3381	gulonate*	Cofactors and Vitamins	Ascorbate and Aldarate Metabolism	46957	LC/MS Polar	2750	195.051	9794176		HMDB03290	1.5412	0.703883	0.693572	0.371394	0.790644	0.835326	0.942316	0.897447	0.789334	0.808917	1.5123	1.33477	0.832757	0.714345	1.14935	0.732343	0.706383	0.754641	0.96236	0.995331	1.10577	1.1226	1.17004	0.955659	1.27409	0.840498	1.06341	1.15658	1.48546	1.22377	0.942998	0.635883	0.870572	0.809701	0.700946	0.529157	0.781301	1.00268	1.12327
3382	alpha-tocopherol	Cofactors and Vitamins	Tocopherol Metabolism	1561	LC/MS Pos Late	2522	430.378	14985	C02477	HMDB01893	0.903442	1.10056	1.44656	1.38596	1.451	0.881774	0.796811	0.694788	0.911783	1.01988	0.734604	0.701578	0.667588	0.63537	0.661461	0.713481	0.999354	0.880657	0.897169	0.355929	0.975848	0.935435	0.944453	0.840747	1.05766	1.09975	0.821002	0.809768	0.857436	1.22994	0.942499	1.03999	0.850826	0.993492	0.857326	0.953462	0.837517	1.22783	0.864231
3390	gamma-CEHC	Cofactors and Vitamins	Tocopherol Metabolism	44876	LC/MS Neg	3843	263.129	133098		HMDB01931	0.99494	1.21361	0.739712	1.0324	1.2874	1.67182	2.83916	3.08191	2.03864	2.39042	2.44833	2.67146	0.551388	0.740774	0.736271	1.07049	1.25941	1.48206	1.095	1.0166	0.604956	0.782581	1.43547	1.64073	0.813839	0.872785	0.740349	0.974142	0.437582	0.475563	0.381241	0.42997	0.684075	0.633123	1.09814	0.845243	0.974007	1.1158	1.25387
3396	gamma-tocopherol/beta-tocopherol	Cofactors and Vitamins	Tocopherol Metabolism	52473	LC/MS Pos Late	2384	416.364				0.830216	0.835526	1.62304	1.53343	1.19438	0.652191	0.809322	0.584789	1.00786	1.23005	0.669534	0.63997	0.485651	0.436572	0.445672	0.433008	0.898313	0.804111	0.741555	0.290952	0.7241	0.8772	1.0509	0.790308	1.48747	1.36842	0.928675	0.883696	1.25096	1.44043	0.423302	0.521899	0.595131	0.516237	0.779045	0.651387	0.435927	0.684949	0.363854
3419	bilirubin	Cofactors and Vitamins	Hemoglobin and Porphyrin Metabolism	43807	LC/MS Pos Late	1840	585.271	5280352	C00486	HMDB00054	0.315247	0.428678	0.336216	0.341061	0.458326	0.35879	0.663331	0.669702	0.453345	0.491497	0.698872	0.786676	0.344315	0.3448	0.473572	0.674396	0.680483	0.612838	1.16293	1.10812	1.1472	0.988721	1.11908	1.14318	2.65381	3.50197	2.93926	3.32752	3.50483	3.96215	0.933498	0.808893	1.17923	1.14928	1.09851	1.07294	0.383203	0.437974	0.865595
3420	bilirubin (E,E)*	Cofactors and Vitamins	Hemoglobin and Porphyrin Metabolism	32586	LC/MS Neg	4294	583.256	5315454			0.773346	0.765566	0.734263	0.638611	0.683261	0.713815	1.8664	1.87185	1.18429	1.11287	1.90915	1.87795	0.594965	0.778011	1.21134	1.27788	0.985526	0.918438	2.20449	1.82771	1.06895	1.14347	2.15311	1.18572	8.72564	4.90529	9.00017	5.82545	9.27462	6.43747	0.749141	0.614495	1.3207	0.987705	0.836216	0.71448	1.06694	0.956004	2.0799
3421	bilirubin (E,Z or Z,E)*	Cofactors and Vitamins	Hemoglobin and Porphyrin Metabolism	47886	LC/MS Pos Late	1270	585.271	5799469			0.50205	0.521915	0.539339	0.652209	0.654625	0.467886	0.906795	0.898367	0.675381	0.677197	1.00397	0.825555	0.487659	0.548737	0.656637	0.889304	0.839785	0.768278	1.20466	0.854422	0.434143	1.00049	1.1876	1.25906	1.56813	1.88712	1.53817	1.66909	1.71801	2.1348	0.850096	0.820985	1.04621	1.19938	1.07371	1.16289	0.606228	0.614617	0.741922
3422	biliverdin	Cofactors and Vitamins	Hemoglobin and Porphyrin Metabolism	2137	LC/MS Pos Late	1016	583.255	5353439	C00500	HMDB01008	0.410672	0.402861	0.360931	0.526441	0.415519	0.286709	1.12892	1.13548	0.780562	0.860078	1.44283	1.21235	0.399292	0.307933	0.759656	0.809859	0.937571	0.551916	1.46148	1.40206	2.23449	1.28698	1.62633	0.995524	6.32986	7.17009	6.26805	4.99799	6.83934	6.32719	0.807148	0.526668	1.04372	0.74303	0.840021	0.618193	0.659159	0.368498	1.12461
3438	retinol (Vitamin A)	Cofactors and Vitamins	Vitamin A Metabolism	1806	LC/MS Pos Late	1636	269.226	445354	C00473	HMDB00305	0.970695	1.03738	0.739003	0.756549	0.89841	0.911456	0.929767	0.999517	1.12075	1.13127	1.09113	1.00864	0.796461	0.856368	0.754717	0.892581	0.858383	0.910663	0.684507	0.662024	0.763786	0.83917	0.750066	0.832234	1.20222	1.31271	1.20947	1.1247	1.23592	1.28272	0.930184	0.863688	0.85094	0.88265	0.81816	0.8229	1.17367	1.25372	1.24888
3449	pyridoxate	Cofactors and Vitamins	Vitamin B6 Metabolism	31555	LC/MS Neg	2185	182.046	6723	C00847	HMDB00017	1.02465	0.817474	0.766828	0.783481	0.58321	0.498643	1.18418	1.087	0.878255	0.696658	0.576879	0.554295	0.725877	0.74167	0.641749	0.698533	0.902356	0.780037	0.534983	0.564507	0.921503	0.772561	1.23877	1.09659	0.634656	0.58148	0.698631	0.615538	0.86415	0.746298	0.917675	0.759825	1.27777	0.984411	0.893621	0.803769	1.85215	1.61119	1.96957
3451	hippurate	Xenobiotics	Benzoate Metabolism	15753	LC/MS Neg	2106.9	178.051	464	C01586	HMDB00714	0.841674	0.751498	2.03601	1.63551	1.69924	1.49721	0.996335	0.990714	4.32047	3.7285	0.788113	0.929981	1.68563	1.69905	1.37976	0.926545	2.09889	1.69556	3.04874	1.66236	3.75006	2.4504	2.01781	2.06418	1.3368	1.14913	0.910632	0.933054	0.769638	0.743388	0.388364	0.271039	1.13471	0.70043	1.42493	0.998139	2.28214	1.80249	1.64274
3455	2-hydroxyhippurate (salicylurate)	Xenobiotics	Benzoate Metabolism	18281	LC/MS Neg	2184	194.046	10253	C07588	HMDB00840	0.333509	0.226355	0.27675	0.471057	0.226355	0.322363	0.544881	0.584302	0.867498	0.673992	0.954414	1.059	2.37496	1.99664	1.50308	1.15527	2.50626	1.98518	0.976417	0.830329	0.876733	0.547246	0.687637	0.90158	1.71443	1.47723	1.25922	1.21678	2.29535	1.81192	2.10405	2.11241	0.784825	1.19705	1.34096	1.91466	1.13773	1.32735	0.813021
3456	3-hydroxyhippurate	Xenobiotics	Benzoate Metabolism	39600	LC/MS Neg	1687	194.046	450268		HMDB06116	1.08615	1.19867	1.54568	1.73598	2.75411	2.59298	0.244713	0.281592	0.965235	0.827348	0.721941	0.786508	1.03695	0.926426	0.539113	0.353831	1.76943	1.52419	1.93916	1.85653	1.39672	1.08267	1.44925	1.46534	1.76767	1.24803	0.954877	1.23753	1.45808	1.40856	0.990101	0.815081	0.666277	0.299685	0.339616	0.277366	1.61746	1.31909	0.954521
3457	4-hydroxyhippurate	Xenobiotics	Benzoate Metabolism	35527	LC/MS Neg	1475	194.046	151012		HMDB13678	0.593044	0.816381	0.915576	1.09995	1.00327	1.24947	0.653126	0.876915	1.27727	1.21299	0.899527	1.33093	1.34116	1.31718	1.17022	1.13621	1.59452	1.66162	1.34557	1.12322	1.22527	0.729345	0.714316	0.850516	2.31602	2.35809	1.41441	1.60055	1.43017	1.37285	2.76516	2.25067	0.600916	0.523046	0.976978	1.06734	1.86844	2.26794	1.4277
3463	benzoate	Xenobiotics	Benzoate Metabolism	15778	LC/MS Neg	1750	121.029	243	C00180	HMDB01870	2.26526	1.56067	1.61234	0.636415	1.65361	1.75284	1.57932	1.47887	2.92282	0.74906	3.40767	0.865174	1.17117	1.21113	1.34605	1.29651	1.36169	1.41024	0.861612	1.01525	0.934248	0.572689	1.01671	1.1573	1.48031	1.02072	0.903745	1.24717	1.45229	1.06966	0.763023	0.910653	0.956212	0.783998	0.941064	2.28005	1.21028	1.51088	0.985802
3481	catechol sulfate	Xenobiotics	Benzoate Metabolism	35320	LC/MS Neg	1906	188.986	3083879	C00090	HMDB59724	0.938134	0.966039	1.18741	1.24011	1.17591	1.21032	0.76183	0.889302	3.07128	2.79623	1.64029	1.64823	1.93805	2.02081	1.43954	1.2776	2.98048	3.01718	1.79489	1.73366	1.03636	0.989521	1.46216	1.80669	0.893564	0.792485	0.481105	0.390404	0.703163	0.576897	0.407682	0.469636	1.14553	0.924033	1.4012	1.37476	0.851372	0.980336	1.26304
3483	O-methylcatechol sulfate	Xenobiotics	Benzoate Metabolism	46111	LC/MS Neg	2344	203.002	22473			0.616127	0.614801	0.670801	0.807789	0.475748	0.586232	0.674395	0.655007	2.72479	2.24313	1.55197	1.51168	1.60779	1.58898	1.37323	1.19199	1.9655	1.84359	1.38657	1.31873	0.766258	0.693359	1.41364	1.43215	1.27181	1.15958	0.669124	0.593317	0.964242	0.860502	0.843938	0.671218	1.12326	0.846235	1.57176	1.26384	0.93827	0.852	1.03083
3484	3-methyl catechol sulfate (1)	Xenobiotics	Benzoate Metabolism	46165	LC/MS Neg	2790	203.002				1.11176	0.988693	1.00245	0.904453	0.512221	0.539656	0.241939	0.318692	1.19575	1.07823	3.30234	2.61511	2.02907	1.68202	1.18348	1.07712	1.3495	1.20316	0.536591	0.46391	1.24446	0.956648	0.113419	0.152112	0.779527	0.703116	0.74604	0.666266	0.272502	0.299381	0.101136	0.201169	0.440752	0.415412	0.118465	0.175911	0.854546	0.833284	1.10457
3485	3-methyl catechol sulfate (2)	Xenobiotics	Benzoate Metabolism	46164	LC/MS Neg	2860	203.002				0.45308	0.45308	0.45308	0.45308	0.45308	0.45308	0.45308	0.45308	0.45308	0.45308	0.45308	0.45308	0.45308	0.45308	0.45308	0.45308	0.45308	0.45308	0.45308	0.45308	0.45308	0.45308	0.45308	0.45308	0.45308	0.45308	0.45308	0.45308	0.45308	0.45308	0.45308	0.45308	0.45308	0.45308	0.45308	0.45308	0.45308	0.45308	0.45308
3486	4-methylcatechol sulfate	Xenobiotics	Benzoate Metabolism	46146	LC/MS Neg	2665	203.002				1.76597	1.97512	1.69656	2.31331	1.06583	1.37594	0.791072	0.976054	1.13952	1.3516	0.585566	0.557274	1.62128	1.927	1.70704	1.80575	2.16755	2.59297	1.21948	1.1885	0.833816	0.983436	1.00025	1.19234	0.330818	0.39056	1.56904	1.6039	1.11385	1.35484	0.347278	0.5334	0.774832	0.727495	1.3411	1.3101	1.36344	1.79087	0.575108
3494	2-ethylphenylsulfate	Xenobiotics	Benzoate Metabolism	36847	LC/MS Neg	3416	201.023				0.151706	0.151706	0.151706	0.151706	0.151706	0.151706	0.151706	0.151706	0.151706	0.151706	0.151706	0.151706	1.49227	0.502551	0.151706	0.151706	0.151706	0.151706	0.151706	0.151706	0.151706	0.151706	0.151706	0.151706	0.151706	0.151706	0.151706	0.151706	0.151706	0.151706	0.151706	0.151706	0.151706	0.151706	0.151706	0.151706	0.151706	0.151706	0.481106
3496	4-ethylphenyl sulfate	Xenobiotics	Benzoate Metabolism	36099	LC/MS Neg	3580	201.023		C13637		0.955084	0.98918	1.22272	1.36528	0.682909	0.85197	1.75663	1.91013	15.3719	15.1388	0.744484	0.651031	4.45629	4.39866	1.13926	1.29381	2.87488	2.99961	67.7311	63.0949	2.27926	2.17787	1.47763	1.52969	0.31519	0.33937	0.420358	0.371979	0.360837	0.372687	0.532926	0.650217	0.840506	0.856224	1.43434	1.29556	1.88762	1.78948	2.37256
3497	4-vinylphenol sulfate	Xenobiotics	Benzoate Metabolism	36098	LC/MS Neg	3320	199.007	6426766	C05627	HMDB04072	1.0199	1.00344	0.703119	0.908081	0.691511	0.873099	3.24773	3.22643	13.3485	11.7286	0.802445	0.827174	0.697132	0.948353	0.593333	0.628869	0.776539	0.855957	1.53007	1.44087	0.522837	0.526169	1.22249	1.35482	0.646432	0.757764	0.56609	0.524865	1.71796	1.50794	3.80485	3.37614	1.09844	1.08024	2.0641	2.20838	4.10305	4.58661	2.83692
3509	3-methoxycatechol sulfate (1)	Xenobiotics	Benzoate Metabolism	48763	LC/MS Neg	2163	218.997				2.15911	2.13939	0.894677	0.752098	0.611629	0.500098	0.665453	0.596721	2.46998	2.02852	2.90314	2.89108	1.96198	1.7639	0.505514	0.46717	15.099	12.3743	0.402777	0.332594	0.251828	0.244368	0.194443	0.290655	2.40699	1.90979	0.409865	0.390521	1.53798	1.1795	0.184099	0.365309	0.08745	0.345001	0.213869	0.441266	1.14283	1.27354	3.87942
3510	3-methoxycatechol sulfate (2)	Xenobiotics	Benzoate Metabolism	48752	LC/MS Neg	2200	218.997				1.59924	1.54972	0.939942	0.821139	0.198193	0.441392	1.05632	0.956675	0.981144	0.972472	0.198193	0.310786	1.30084	1.43939	0.375402	0.198193	2.58625	2.36221	1.67826	1.47599	0.339779	0.198193	1.59831	1.86883	0.701398	1.03514	0.198193	0.198193	1.38688	1.28803	0.857893	0.658759	0.896112	0.198193	1.50522	1.48272	0.945316	1.16047	1.1009
3511	methyl-4-hydroxybenzoate sulfate	Xenobiotics	Benzoate Metabolism	48429	LC/MS Neg	2873	230.997				0.030381	0.019481	1.89606	2.31604	0.115266	0.099419	0.019481	0.019481	0.108062	0.064546	0.027312	0.019481	0.619681	0.720209	3.29235	3.82989	1.5464	2.07479	2.05465	2.45197	1.28111	1.11605	2.47406	3.09285	1.18624	1.77534	2.85642	3.75257	0.511836	0.781841	0.183263	0.230901	0.15832	0.123325	0.140144	0.14985	7.90265	8.29516	4.81505
3517	caffeine	Xenobiotics	Xanthine Metabolism	569	LC/MS Pos Early	2106	195.088	2519	C07481	HMDB01847	0.400023	0.486378	0.30257	0.447661	0.368587	0.521087	0.032232	0.148758	0.081638	0.148289	0.164882	0.297729	2.03001	1.73685	2.33732	2.1797	2.10295	1.91973	0.032232	0.055741	0.370884	0.425987	0.201386	0.193396	4.51676	4.49995	0.780887	0.902766	3.02837	3.25638	0.032232	0.175881	0.032232	0.262284	0.685033	0.788786	0.032232	0.156064	0.032232
3518	paraxanthine	Xenobiotics	Xanthine Metabolism	18254	LC/MS Pos Early	1810	181.072	4687	C13747	HMDB01860	0.609681	0.501052	0.302332	0.310966	0.459021	0.492919	0.061834	0.103503	0.167682	0.154946	0.279456	0.260755	1.16806	1	1.73845	1.31603	1.08681	1.00668	0.061834	0.061834	0.061834	0.061834	0.061834	0.061834	2.05709	2.02933	0.59568	0.573213	1.06059	0.709061	0.061834	0.061834	0.061834	0.061834	0.128516	0.284828	0.061834	0.064742	0.097977
3519	theobromine	Xenobiotics	Xanthine Metabolism	18392	LC/MS Pos Early	1600	181.072	5429	C07480	HMDB02825	0.91593	1.62766	0.759247	1.3638	0.519267	1.95625	0.290988	0.796103	0.426403	0.846332	0.455733	1.46547	0.597217	1.11539	1.23796	1.56343	1.69951	1.9268	0.029003	0.159554	0.09892	0.46904	0.243539	0.752686	0.989374	1.80493	0.385074	1.20199	0.832877	1.12824	0.562199	0.958437	0.08804	1.2479	0.41719	0.767617	0.06735	0.564333	0.167565
3520	theophylline	Xenobiotics	Xanthine Metabolism	18394	LC/MS Pos Early	1870	181.072	2153	C07130	HMDB01889	0.764631	1.0633	0.675159	0.711645	1.10931	0.671255	0.127204	0.02714	0.413184	0.34839	0.208893	0.333602	1.49096	1.49742	1.82393	1.16472	1.90492	1.65028	0.02714	0.02714	0.223953	0.320506	0.315809	0.236211	4.02524	3.60566	1.06556	0.959553	1.68329	2.01046	0.084232	0.174578	0.03916	0.207691	0.794097	0.534563	0.02714	0.246804	0.205064
3521	1-methylurate	Xenobiotics	Xanthine Metabolism	34395	LC/MS Pos Early	1461	183.051	69726	C16359	HMDB03099	0.585702	0.393886	0.192585	0.192585	0.405792	0.505594	0.219833	0.192585	0.412666	0.411552	0.720484	0.574057	0.630148	0.482456	0.977478	0.960183	1.07166	0.995831	0.192585	0.192585	0.192585	0.192585	0.192585	0.192585	2.97344	3.3244	0.81434	0.779146	1.20311	0.531405	0.192585	0.192585	0.192585	0.192585	0.192585	0.192585	0.227882	0.192585	0.192585
3522	7-methylurate	Xenobiotics	Xanthine Metabolism	39598	LC/MS Neg	1138	181.037	69160			0.842531	1.19841	0.509488	0.607135	0.454317	0.948243	0.539123	0.553669	0.79877	1.07689	0.927715	0.923181	0.603248	0.5136	0.821894	0.87669	1.81853	1.98917	0.011541	0.174035	0.251072	0.190955	0.300638	0.588538	2.0613	1.98062	0.582116	0.620642	0.564522	0.733623	0.106975	0.307812	0.077501	0.210737	0.353908	0.251593	0.011541	0.632468	0.523513
3523	1,3-dimethylurate	Xenobiotics	Xanthine Metabolism	32391	LC/MS Neg	1671.4	195.052	70346		HMDB01857	0.836377	0.738329	0.15329	0.15329	0.15329	0.15329	0.15329	0.15329	0.15329	0.299003	0.365342	0.350442	0.999962	0.914697	1.69617	1.40929	1.15496	1.00004	0.15329	0.15329	0.15329	0.239046	0.215974	0.353673	2.74393	3.1155	0.701838	0.567223	1.36492	1.1513	0.15329	0.15329	0.15329	0.15329	0.597406	0.359861	0.15329	0.15329	0.15329
3524	1,7-dimethylurate	Xenobiotics	Xanthine Metabolism	34400	LC/MS Neg	1578.6	195.052	91611	C16356	HMDB11103	0.609483	0.425845	0.312493	0.291637	0.582427	0.47959	0.054174	0.041916	0.218684	0.172669	0.314438	0.294853	1.30154	1.15448	1.76339	1.55634	1.46515	1.2772	0.037463	0.037463	0.356907	0.318036	0.185761	0.205182	4.05537	3.35297	0.882418	0.771141	1.43731	1.22347	0.037463	0.037463	0.037463	0.037463	0.434416	0.379152	0.085688	0.115589	0.106945
3526	1,3,7-trimethylurate	Xenobiotics	Xanthine Metabolism	34404	LC/MS Neg	1985	209.068	79437	C16361	HMDB02123	0.114284	0.114284	0.114284	0.114284	0.114284	0.114284	0.114284	0.114284	0.114284	0.114284	0.114284	0.114284	0.385532	0.279778	0.590465	0.114284	0.333296	0.362443	0.114284	0.114284	0.114284	0.114284	0.114284	0.114284	2.06573	1.58158	0.114284	0.278252	1.745	0.918561	0.114284	0.114284	0.114284	0.114284	0.163454	0.258504	0.114284	0.114284	0.114284
3527	1-methylxanthine	Xenobiotics	Xanthine Metabolism	34389	LC/MS Neg	1568.8	165.042	80220	C16358	HMDB10738	0.942856	0.640194	0.506384	0.49278	0.772261	0.621967	0.066245	0.066245	0.356713	0.066245	0.764329	0.836057	0.991121	1.09525	1.61911	1.51945	1.33188	1.33605	0.066245	0.066245	0.646457	0.424622	0.29225	0.121139	4.61599	3.97435	0.958647	0.870015	1.08798	1.02477	0.066245	0.066245	0.066245	0.066245	0.724198	0.524036	0.066245	0.066245	0.066245
3528	3-methylxanthine	Xenobiotics	Xanthine Metabolism	32445	LC/MS Neg	1700	165.042	70639	C16357	HMDB01886	0.936505	1.10237	0.672422	0.876934	0.512745	0.905085	0.477539	0.647936	0.816606	1.11898	0.895444	1.12004	0.535412	0.671368	1.39068	1.47414	2.71213	2.70262	0.079723	0.145325	0.259522	0.337091	0.438573	0.616255	1.44399	1.34142	0.411487	0.604217	0.888604	0.831292	0.395675	0.511533	0.079723	0.257345	0.3639	0.420673	0.079723	0.307738	0.312093
3529	7-methylxanthine	Xenobiotics	Xanthine Metabolism	34390	LC/MS Pos Early	1350	167.056	68374	C16353	HMDB01991	1.29302	1.77933	0.903576	1.43823	0.92671	1.71145	0.647106	0.954469	1.03206	1	1.04627	1.77473	0.578447	0.713408	1.34491	1.39048	2.89483	2.28856	0.074189	0.074189	0.107587	0.33547	0.302087	0.465519	1.45732	1.48575	0.391881	0.686441	0.598385	0.815716	0.278309	0.440543	0.074189	0.269388	0.275886	0.463798	0.138214	0.726198	0.427172
3530	5-acetylamino-6-amino-3-methyluracil	Xenobiotics	Xanthine Metabolism	34424	LC/MS Polar	1710	197.068	88299	C16366	HMDB04400	1.61029	1.53924	1.08101	0.893134	1.54761	1.11608	0.173849	0.176079	0.682792	0.580727	0.734226	0.619531	1.62848	1.32057	2.68094	2.32913	2.25651	1.96776	0.01559	0.01559	0.364727	0.332084	0.211505	0.164667	2.70984	2.32681	0.6596	0.578059	0.678476	0.558981	0.01559	0.01559	0.01559	0.01559	0.391559	0.348645	0.249569	0.233631	0.422992
3531	5-acetylamino-6-formylamino-3-methyluracil	Xenobiotics	Xanthine Metabolism	34401	LC/MS Polar	1424	225.063	108214	C16365	HMDB11105	1.38535	0.057551	0.816566	0.45855	1.23581	0.859708	0.145173	0.057551	0.397896	0.057551	0.057551	0.057551	1.29542	1.3582	2.12413	1.58997	1.86484	1.51681	0.057551	0.057551	0.057551	0.057551	0.057551	0.057551	0.623685	0.64879	0.366496	0.057551	0.518275	0.057551	0.057551	0.057551	0.057551	0.057551	0.17486	0.057551	0.057551	0.057551	0.057551
3533	caffeic acid sulfate	Xenobiotics	Xanthine Metabolism	53254	LC/MS Polar	1307	258.992			HMDB41708	0.33984	0.223511	1.40581	0.887688	0.546224	0.299333	0.707699	0.61777	2.73045	1.1907	3.62411	1.9519	4.34907	1.6131	0.722652	0.357388	3.84204	1.83397	1.19977	0.520762	0.674076	0.316051	4.68761	3.0463	0.591367	0.333937	0.177119	0.177119	0.498711	0.264072	0.177119	0.177119	0.177119	0.177119	1.08433	0.385394	2.75158	1.29554	0.578882
3534	cotinine	Xenobiotics	Tobacco Metabolite	553	LC/MS Pos Early	2213	177.102	854019		HMDB01046	0.310137	0.310137	0.310137	0.310137	0.310137	0.310137	17.1266	11.2802	14.4855	10.9105	8.79659	6.50823	0.310137	0.310137	0.310137	0.310137	0.310137	0.310137	0.605571	0.310137	0.963979	1.2875	1.30778	1.21209	0.310137	0.310137	0.310137	0.310137	0.310137	0.310137	0.559727	0.502252	0.310137	0.310137	61.4207	57.8773	1188.81	753.615	1125.62
3535	hydroxycotinine	Xenobiotics	Tobacco Metabolite	38661	LC/MS Pos Early	2030	193.097	10219774		HMDB01390	0.140049	0.140049	0.140049	0.140049	0.140049	0.140049	0.140049	0.140049	0.140049	0.140049	0.140049	0.140049	0.140049	0.140049	0.140049	0.140049	0.140049	0.140049	0.140049	1.38745	0.140049	0.140049	0.140049	0.140049	0.140049	0.140049	0.140049	0.140049	0.140049	0.140049	0.140049	0.140049	0.140049	0.140049	2.71373	1.68949	77.702	66.8155	64.6374
3546	2-piperidinone	Xenobiotics	Food Component/Plant	43400	LC/MS Pos Early	1675	100.076	12665			0.842604	0.800184	0.998734	0.745271	0.97354	1.12801	0.896221	0.975854	0.838754	1.11923	0.742033	1.03441	0.925036	0.992526	0.822426	1.07908	1.49916	1.67206	0.730309	0.704473	0.271061	0.29567	0.292776	0.334351	1.39424	1.4983	0.876845	0.774872	1.02246	1.18278	2.41222	3.2861	1.02737	0.848428	0.587456	0.868877	0.887116	1.1575	1.02226
3633	2,3-dihydroxyisovalerate	Xenobiotics	Food Component/Plant	38276	LC/MS Polar	1050	133.051	677	C04039	HMDB12141	0.237167	0.998084	0.557282	0.698825	0.237167	0.850997	2.3539	2.0644	2.09089	1.8332	3.01926	2.4475	0.774648	0.69348	0.734409	0.941916	0.817834	0.862361	1.18889	0.970624	1.18183	0.901785	0.799611	0.591017	0.800719	0.786566	1.45206	1.22698	1.70238	1.47177	0.536472	0.237167	0.704411	0.593457	0.493224	0.538498	2.31218	2.05405	2.58371
3641	2-oxindole-3-acetate	Xenobiotics	Food Component/Plant	40479	LC/MS Pos Early	2378	192.065	3080590			0.125719	1.91842	2.28126	0.125719	2.14288	2.01472	27.2605	30.2271	5.00744	4.3704	0.125719	0.125719	3.38097	3.81157	2.81851	1.91353	5.05072	3.84618	1.13965	0.600444	0.716339	0.687962	1.65668	1.45169	0.125719	0.125719	0.125719	0.125719	0.955547	2.35804	0.473875	0.729519	0.698012	0.125719	0.663826	0.806588	1.28293	0.125719	0.125719
3658	betonicine	Xenobiotics	Food Component/Plant	38100	LC/MS Pos Early	1012	160.097	164642	C08269	HMDB29412	0.18265	0.18265	0.18265	0.682893	15.1081	14.7635	0.18265	2.01789	5.63897	3.76466	0.18265	0.18265	1.54156	1.22132	0.18265	0.18265	1.17188	1.23677	1.73084	1.65661	0.796958	0.650636	0.767464	1.00198	1.28446	0.18265	0.58205	0.18265	0.18265	0.18265	0.205533	0.18265	0.453108	0.592732	9.88682	5.85844	0.18265	0.613371	0.880306
3662	gluconate	Xenobiotics	Food Component/Plant	587	LC/MS Polar	2922	195.051	10690	C00257	HMDB00625	0.914702	0.948442	0.891497	1.01005	1.06371	1.05153	0.668765	0.770328	0.557829	0.628971	0.744801	0.754819	0.926736	0.819891	0.878432	0.95647	0.717542	0.956881	0.781364	0.826847	0.618794	0.668447	0.613103	1.02778	1.00833	1.23577	0.969419	1.31059	1.03763	1.07234	0.61239	0.997989	0.50663	1.15085	0.620552	0.964595	0.686936	1.00201	0.794051
3672	N-acetylalliin	Xenobiotics	Food Component/Plant	45404	LC/MS Neg	1467	218.049				0.157054	0.157054	0.157054	0.157054	0.157054	0.157054	0.157054	0.157054	0.157054	0.157054	0.157054	0.157054	0.157054	0.157054	0.157054	0.157054	0.157054	0.157054	0.157054	0.157054	0.340574	0.157054	0.157054	0.157054	2.05919	2.04782	4.46338	4.75624	0.529032	0.861961	0.228798	0.157054	0.550307	0.558012	0.157054	0.157054	2.82479	2.92653	1.42204
3705	cinnamoylglycine	Xenobiotics	Food Component/Plant	38637	LC/MS Neg	3127	204.067	709625		HMDB11621	0.921534	0.967218	1.47552	1.44156	0.96491	1.2916	1.54299	1.3328	1.64955	2.80528	0.143164	0.377189	1.30553	1.2647	0.974577	0.632944	0.99804	1.21936	3.2458	2.55715	2.75437	1.80537	4.10474	2.67709	1.03676	0.675662	1.2485	0.757036	0.676945	0.582641	0.284484	0.303415	1.45103	1.0716	1.55348	1.44644	1.61601	1.53655	0.807906
3726	dihydroferulic acid	Xenobiotics	Food Component/Plant	40481	LC/MS Neg	1928	195.066	14340			1.199	1.49693	0.693417	0.435918	1.16725	1.05302	0.551696	0.418724	1.08102	0.804303	1.30459	1.65464	1.44023	1.23833	0.577373	0.088373	1.2637	1.1929	1.19011	0.658164	0.56484	0.153301	1.30392	2.32358	2.07002	1.07793	0.888312	0.088373	1.12532	0.088373	0.879892	0.535728	0.431003	0.088373	1.10361	0.74871	1.88351	1.1837	0.088373
3735	ergothioneine	Xenobiotics	Food Component/Plant	37459	LC/MS Pos Early	850	230.096	3032311	C05570	HMDB03045	0.331196	0.442902	0.376939	0.428488	0.470511	0.489987	0.524985	0.659299	0.43252	0.53283	0.545813	0.666697	0.466596	0.560584	0.555113	0.627871	0.464737	0.603892	2.20894	2.2494	2.86432	2.29431	1.79762	1.90123	0.475367	0.787496	0.757237	0.901222	0.780415	0.784694	0.851785	1.19503	1.08312	1.53153	0.809157	0.862246	1.15465	1.09871	0.980606
3737	erythritol	Xenobiotics	Food Component/Plant	20699	LC/MS Polar	1491	167.056	222285	C00503	HMDB02994	0.830106	0.92912	0.69851	0.81307	0.807831	0.700223	0.800424	0.930138	1.415	1.22503	1.30659	1.30854	1.6345	1.30572	0.775861	0.656685	0.768103	0.847788	1.10503	1.12664	0.814781	0.898111	0.800272	0.871383	1.39695	1.40906	1.19051	1.20878	1.33374	1.16846	0.682568	0.665174	0.757014	0.727896	0.746013	0.770362	0.887476	0.861829	0.949979
3740	ferulic acid 4-sulfate	Xenobiotics	Food Component/Plant	47114	LC/MS Neg	1225	273.007	6305574		HMDB29200	0.202461	0.202461	0.202461	0.202461	0.202461	0.202461	0.202461	0.957553	0.721398	1.63671	0.202461	0.927011	1.16818	1.07254	0.202461	0.202461	0.846704	1.21173	0.447121	0.281365	0.202461	0.202461	1.18105	1.09178	0.675181	1.29651	0.202461	0.202461	0.202461	1.06604	0.202461	0.777846	0.202461	0.687703	0.575714	0.781954	0.67631	1.11204	0.202461
3761	homostachydrine*	Xenobiotics	Food Component/Plant	33009	LC/MS Pos Early	1750	158.118	441447	C08283	HMDB33433	1.38878	1.45654	1.97877	2.07843	1.34195	1.46254	0.941024	0.889519	1.38099	1.63179	0.865841	0.87423	0.760011	0.960362	0.90475	0.971854	1.2522	1.1201	1.38324	1.73103	1.29326	1.28284	1.69856	2.02228	0.95404	0.972134	0.76472	0.68621	0.785145	0.958725	0.571904	0.608447	0.377737	0.471275	0.494565	0.449806	0.741793	0.946952	1.04633
3787	methyl indole-3-acetate	Xenobiotics	Food Component/Plant	1584	LC/MS Pos Early	3339	190.086	74706		HMDB29738	1.53841	1.79854	0.526187	0.472962	0.589849	0.612903	1.05991	0.895014	1.42043	1.16911	0.673903	0.4672	1.01173	1.18154	1.13271	0.937312	1.41155	1.36633	0.315359	0.381864	0.352821	0.358948	0.442388	0.394199	0.646765	0.736519	0.850386	0.991938	0.603762	0.804572	0.46796	0.68535	0.922552	0.992618	1.05374	0.999932	0.963461	1.04087	0.991781
3790	N-(2-furoyl)glycine	Xenobiotics	Food Component/Plant	31536	LC/MS Neg	1525.8	168.03	21863		HMDB00439	1	6.49952	0.79879	5.23323	0.897399	7.07017	0.69312	5.12217	1.92707	6.39395	0.755149	6.52196	0.65376	4.90676	0.368646	4.95168	0.590082	5.99758	0.340893	2.77723	0.179578	2.52608	0.383499	3.61552	0.890177	7.765	0.440011	6.8303	0.712881	8.42226	0.236896	3.97403	0.102478	4.753	0.108571	4.65735	0.738975	6.89862	0.728617
3809	phytanate	Xenobiotics	Food Component/Plant	598	LC/MS Neg	5908	311.296	26840	C01607	HMDB00801,HMDB00417,HMDB00801,HMDB00553	0.666891	0.390835	0.788632	0.547829	1.0615	0.425367	1.59546	1.04546	1.79675	1.25984	1.98789	1.45076	2.84034	1.90089	1.00414	0.832839	0.723268	0.529281	1.53638	1.54474	1.43387	0.781615	1.63863	0.901589	0.63403	0.575933	1.23634	1.03328	1.21414	1.11918	1.14331	0.455188	0.64966	0.415492	0.842489	0.347585	0.940381	0.341019	0.54036
3814	piperine	Xenobiotics	Food Component/Plant	33935	LC/MS Pos Late	1168	286.144	638024	C03882	HMDB29377	0.828747	0.760877	0.366184	0.414661	0.436248	0.365903	0.152366	0.167664	0.519427	0.382021	0.392427	0.313313	0.517079	0.428017	1.00365	0.986792	0.987167	0.866007	0.676121	0.726082	1.51343	1.94248	0.555501	0.733656	0.958244	1.24293	0.674157	0.727168	3.24878	3.91068	1.00614	0.996345	0.555913	0.454106	0.381937	0.368508	0.17569	0.180284	0.076432
3824	quinate	Xenobiotics	Food Component/Plant	18335	LC/MS Polar	2432.9	191.056	6508	C00296	HMDB03072	2.18208	2.35309	2.48647	2.2156	4.62181	3.66898	0.119832	0.071238	1.19709	0.952382	1.68852	1.37785	1.6857	1.43802	1.93458	1.61736	1.38323	1.37683	0.445632	0.443813	0.40208	0.358748	0.14802	0.090549	2.69122	2.21979	0.334352	0.314296	0.345641	0.285108	0.067031	0.04485	0.123627	0.101339	0.292823	0.245789	1.37194	1.28045	1.48017
3829	saccharin	Xenobiotics	Food Component/Plant	21151	LC/MS Neg	1999.7	181.992	5143	D01085	HMDB29723	4.75536	5.50358	6.55194	6.84038	1.38014	1.65839	0.114445	0.114445	0.114445	0.114445	0.114445	0.114445	1.05246	0.114445	0.949645	0.114445	0.721351	0.189192	0.114445	0.114445	0.114445	0.114445	0.114445	0.114445	0.114445	0.114445	0.549445	0.114445	1.05035	0.210668	3.66977	3.58171	0.173894	0.114445	0.53201	0.114445	7.63505	6.32766	5.66588
3831	acesulfame	Xenobiotics	Food Component/Plant	48569	LC/MS Neg	1581	161.987				5.6627	5.16241	1.48512	1.31465	1.48869	1.30122	0.52402	0.420419	0.031	0.031	0.031	0.031	0.031	0.031	0.031	0.031	0.031	0.031	0.456974	0.28361	0.031	0.031	0.031	0.031	0.031	0.031	0.031	0.031	0.031	0.031	0.031	0.031	0.031	0.031	0.031	0.031	1.88768	1.24925	3.5195
3848	stachydrine	Xenobiotics	Food Component/Plant	34384	LC/MS Pos Early	1440	144.102	115244	C10172	HMDB04827	0.636626	0.621347	0.242769	0.237906	1.06643	1.40657	0.239384	0.337303	1.82142	1.8181	0.704462	0.719474	1.90862	2.01642	1.95606	1.94393	1.79026	1.99317	1.53262	1.85963	0.51017	0.451328	3.587	4.05565	1.24064	1.30582	0.699247	0.685665	0.119837	0.107639	1.46403	1.79449	2.72768	3.35105	0.930365	0.739192	0.874515	0.686266	2.21923
3853	tartarate	Xenobiotics	Food Component/Plant	15336	LC/MS Neg	615.3	149.009	444305	C00898	HMDB00956	1.04524	1.07559	1.4666	1.3552	1.55968	1.1207	1.46378	1.27252	1.1349	1.25538	1.97281	1.412	1.39228	1.37845	0.913678	1.36652	0.48133	1.58522	1.01739	0.965345	0.953207	0.360746	1.13634	1.18003	1.63919	1.55279	1.26483	0.70587	1.03322	0.971655	0.900505	1.04278	1.10455	1.02118	0.945182	0.91316	0.545741	0.924755	0.586893
3856	thymol sulfate	Xenobiotics	Food Component/Plant	36095	LC/MS Neg	4410	229.054		C09908	HMDB01878	0.862786	0.876464	1.75073	1.78337	13.1992	12.8779	4.71478	4.65796	0.221194	0.173823	0.907331	0.696661	0.076763	0.076763	0.160874	0.165267	0.191421	0.249085	1.14694	0.942273	6.57061	6.18533	1.02334	0.887563	14.5021	12.5237	0.506432	0.54572	1.59944	1.38119	0.157152	0.218488	0.531689	0.332012	0.232962	0.146585	2.65167	2.39801	3.18628
3869	4-allylphenol sulfate	Xenobiotics	Food Component/Plant	37181	LC/MS Neg	3805	213.023				0.952361	0.959917	0.936861	1.01895	1.51621	1.61248	0.096838	0.096838	1.60651	1.50341	1.46601	1.38486	1.12626	1.16602	0.641585	0.709661	1.3445	1.44316	3.71926	3.68203	3.16894	3.23226	0.914042	0.940853	0.328254	0.305103	0.459118	0.441734	0.361544	0.34992	5.40461	5.30368	1.78479	1.65673	0.779945	0.770086	0.234259	0.263068	1.94783
3870	methyl glucopyranoside (alpha + beta)	Xenobiotics	Food Component/Plant	46144	LC/MS Neg	1070	193.072				1.11405	1.01694	1.10597	1.03249	0.763205	0.848489	0.655398	0.579042	0.601877	0.539436	1.72826	1.30827	1.52462	1.7868	0.9387	1.0256	1.10715	1.23145	1.55256	1.51145	1.39193	1	2.66758	2.22988	0.383281	0.314936	0.680678	0.50773	1.51701	1.13034	1.00032	0.961842	4.65323	3.43939	1.59068	1.27599	0.339001	0.077592	0.67243
3897	4-vinylguaiacol sulfate	Xenobiotics	Food Component/Plant	48442	LC/MS Neg	3354	229.018				0.762298	0.312177	0.312177	0.312177	0.312177	0.312177	1.06857	0.312177	1.24366	0.312177	1.03447	0.656161	2.8591	1.81865	0.312177	0.312177	2.60711	1.5225	0.69688	0.312177	0.312177	0.312177	1.95861	1.47432	0.645775	0.350418	0.312177	0.312177	0.312177	0.312177	0.312177	0.312177	0.312177	0.312177	0.312177	0.312177	2.92337	1.48523	0.523489
3898	pyrraline	Xenobiotics	Food Component/Plant	48428	LC/MS Neg	2304	253.119				1.61868	2.92613	0.398185	1.83438	0.947871	2.41101	1.33048	2.30282	1.63724	2.59178	1.5485	3.08946	0.602048	1.32431	0.596156	1.77286	1.58319	2.4617	0.691561	0.890925	0.597971	1.1419	0.832921	1.53852	0.793715	1.93865	0.548736	1.73091	0.814765	1.55399	0.30997	0.767559	0.1242	1.21336	0.1242	0.688884	0.75208	1.47699	0.1242
3899	umbelliferone sulfate	Xenobiotics	Food Component/Plant	48674	LC/MS Neg	2442.8	240.981	129659			0.245868	0.245868	0.2936	0.286337	0.245868	0.245868	0.245868	0.245868	0.245868	0.245868	0.706226	0.970793	0.424029	0.245868	0.983576	1.08085	1.01313	0.796048	18.9362	7.22329	7.61075	2.76896	44.2773	41.4947	1.55772	1.30628	1.18547	1.04404	0.245868	0.245868	0.245868	0.245868	0.245868	0.245868	0.245868	0.245868	3.50503	3.89778	2.81231
3900	daidzein sulfate (2)	Xenobiotics	Food Component/Plant	48728	LC/MS Neg	3330	333.008				0.059204	0.660915	0.059204	0.962416	0.059204	0.671245	0.059204	2.06484	0.059204	1.88511	0.059204	2.82605	0.059204	1.25672	0.059204	0.885058	0.059204	1.15337	0.059204	0.233373	0.059204	0.381705	0.059204	0.55952	0.059204	0.793765	0.059204	0.603394	0.059204	0.601323	0.059204	1.4811	0.059204	1.4337	0.059204	1.00671	0.059204	0.909681	0.059204
3902	eugenol sulfate	Xenobiotics	Food Component/Plant	48715	LC/MS Neg	3782	243.033	180632			0.123137	0.123137	0.32146	0.326676	0.336445	0.123137	0.400153	0.232974	2.27116	1.16866	6.61654	5.13885	2.75421	1.32221	1.73982	1.03209	2.3626	1.7304	1.95454	0.856952	1.71831	0.609954	1.55081	1.08564	1.33896	0.715326	0.22478	0.123137	0.936332	0.508194	2.70424	1.16159	1.00382	0.362722	0.319789	0.123137	7.89074	4.58009	2.97712
3906	2-keto-3-deoxy-gluconate	Xenobiotics	Food Component/Plant	48141	LC/MS Polar	1900	177.041	161227		HMDB01353	0.481844	0.80361	0.491759	0.593871	0.600183	0.637313	0.898521	1.56085	1.14342	1.27214	0.983873	1.56722	0.728499	0.884965	0.576262	0.943282	0.715004	0.707651	0.56998	0.545692	0.812917	0.70375	0.578618	0.674862	1.02906	1.10731	1.05032	1.12952	1.23739	1.22532	0.445781	0.51186	0.506448	0.585662	0.513987	0.55224	0.773409	1.04794	0.686906
3908	isoeugenol sulfate	Xenobiotics	Food Component/Plant	48997	LC/MS Neg	3893	243.033				0.705523	0.416143	0.225043	0.308425	0.180175	0.180175	0.180175	0.180175	1.12077	0.180175	2.84025	1.88698	5.21571	3.50934	1.39193	0.992663	0.538818	0.180175	1.56966	0.892904	1.54406	0.872693	0.401989	0.180175	0.180175	0.180175	0.922398	0.180175	0.180175	0.180175	1.15597	0.678891	2.40285	1.36125	0.400125	0.288331	0.180175	0.180175	1.71471
3961	tartronate (hydroxymalonate)	Xenobiotics	Bacterial/Fungal	20693	LC/MS Neg	610	118.999	45	C02287	HMDB35227	1.06637	1.13367	1.12798	1.20756	1.01416	0.898834	1.01626	0.922063	1.10957	1.12518	0.951945	0.868221	1.21678	1.10706	1.2116	1.18766	1.21023	1.26821	0.961666	0.942581	1.21644	1.05631	1.15135	1.14847	1.31752	1.26612	0.753465	0.7191	0.733883	0.729744	1.05503	1.0429	1.12626	0.973731	1.06123	0.989979	0.797459	0.739265	0.747002
4001	2-hydroxyacetaminophen sulfate*	Xenobiotics	Drug	33173	LC/MS Neg	1674	246.008				0.241439	0.241439	0.241439	0.241439	0.241439	0.241439	0.241439	0.241439	0.241439	0.241439	0.241439	0.241439	0.241439	0.241439	0.241439	0.241439	0.241439	0.241439	0.241439	0.241439	0.241439	0.241439	0.241439	0.241439	0.241439	0.241439	0.241439	0.241439	0.241439	0.241439	0.241439	0.241439	0.241439	0.241439	0.241439	0.241439	0.241439	0.241439	0.241439
4005	4-acetaminophen sulfate	Xenobiotics	Drug	37475	LC/MS Neg	1792	230.013	83939	C06804	HMDB59911	0.369222	0.369222	0.369222	0.369222	0.369222	0.369222	0.369222	0.369222	0.369222	0.369222	0.369222	0.369222	0.369222	0.369222	0.369222	0.369222	0.369222	0.369222	0.369222	0.369222	0.369222	0.369222	0.369222	0.369222	0.369222	0.369222	0.369222	0.369222	0.369222	0.369222	0.369222	0.369222	0.369222	0.369222	0.369222	0.369222	0.369222	0.369222	0.369222
4007	4-acetamidophenol	Xenobiotics	Drug	12032	LC/MS Neg	2173.7	150.056	1983	C06804	HMDB01859	0.07804	0.07804	0.07804	0.07804	0.07804	0.07804	0.07804	0.07804	0.07804	0.07804	0.07804	0.07804	0.07804	0.07804	0.07804	0.07804	0.07804	0.07804	0.07804	0.07804	0.07804	0.07804	0.07804	0.07804	0.07804	0.07804	0.07804	0.07804	0.07804	0.07804	0.07804	0.07804	0.07804	0.07804	0.07804	0.07804	0.07804	0.07804	0.07804
4008	4-acetamidophenylglucuronide	Xenobiotics	Drug	15736	LC/MS Neg	1400	326.088	83944		HMDB10316	0.42868	0.42868	0.42868	0.42868	0.42868	0.42868	0.42868	0.42868	0.42868	0.42868	0.42868	0.42868	0.42868	0.42868	0.42868	0.42868	0.42868	0.42868	0.42868	0.42868	0.42868	0.42868	0.42868	0.42868	0.42868	0.42868	0.42868	0.42868	0.42868	0.42868	0.42868	0.42868	0.42868	0.42868	0.42868	0.42868	0.42868	0.42868	0.42868
4012	ibuprofen	Xenobiotics	Drug	17799	LC/MS Neg	4925	205.123	3672	D00126	HMDB01925	0.427331	0.458521	0.926733	0.953063	0.588622	0.615365	0.219439	0.219439	0.219439	0.219439	0.219439	0.219439	0.219439	0.219439	0.219439	0.219439	0.219439	0.219439	0.219439	0.219439	0.219439	0.219439	0.219439	0.219439	16.7538	14.1301	19.7765	15.3701	51.4024	41.634	0.219439	0.219439	0.219439	0.219439	0.219439	0.219439	0.297669	0.219439	0.219439
4027	4-acetylphenyl sulfate	Xenobiotics	Drug	44620	LC/MS Neg	2375	215.002	4684006			0.267223	1	0.267223	1.08257	0.267223	1.11454	0.730477	2.05392	1.91844	2.91726	0.598978	2.23538	0.267223	1.53203	0.267223	0.848728	0.889742	1.67512	3.20358	2.719	0.589194	0.882376	0.862727	2.15165	0.696233	1.59497	0.267223	0.987706	0.267223	1.18588	0.267223	1.24287	0.267223	1.46088	0.607455	1.1641	0.813116	2.1291	0.267223
4115	hydroquinone sulfate	Xenobiotics	Drug	35322	LC/MS Neg	1395	188.986	161220	C00530	HMDB02434	1.50588	1.31104	1.23605	1.09206	0.54345	0.618065	1.70146	1.65596	1.67233	1.65013	0.110449	0.110449	1.23023	1.23154	0.424147	0.110449	1.98791	1.64439	1.28895	0.63055	0.537876	0.258944	0.91217	1.04874	1.33211	1.11239	0.504359	0.676676	1.19992	1.33396	0.611822	0.303084	0.62207	0.310977	1.18542	0.924421	2.28067	1.78382	1.03283
4192	salicylate	Xenobiotics	Drug	1515	LC/MS Polar	802	137.024	338	C00805	HMDB01895	0.469713	0.525033	0.557633	0.742205	0.463014	0.482505	0.750182	0.679932	0.705215	0.582446	0.666234	0.813024	2.57636	2.38548	1.71226	1.37275	2.37941	2.17767	1.26574	1.38753	1.01711	1.09721	1.27411	1.34412	1.158	1.26502	1.13682	1.15813	1.59889	1.12291	2.54104	2.84515	1.28165	1.9315	1.52583	2.10419	0.968834	1.01487	0.798583
4237	2-acetamidophenol sulfate	Xenobiotics	Drug	48580	LC/MS Neg	2251	230.013	181671			2.06525	1.38853	1.54013	1.5291	0.135832	0.135832	2.99421	3.68992	2.29699	1.91599	0.22209	0.295763	1.96313	2.13953	0.280817	0.135832	3.5722	2.63292	2.38029	1.41667	0.380218	0.135832	2.38162	2.27739	0.798873	0.619895	0.135832	0.135832	1.00736	1.07927	0.135832	0.135832	0.519389	0.135832	0.341748	0.417615	3.15117	2.15484	1.16173
4325	sulfate*	Xenobiotics	Chemical	46960	LC/MS Neg	616	96.9601	1118	C00059	HMDB01448	1.19698	1.1648	1.09724	1.09178	1.10671	1.15372	1.51757	1.45305	1.0665	1.08615	1.07102	1.08838	0.792658	0.743742	0.809202	0.763883	0.813766	0.80219	0.943538	0.976758	1.13033	1.09844	1.28444	1.1839	1.10181	0.969862	0.998411	0.947593	0.926095	0.905301	0.924459	0.850544	0.943809	0.938225	1.05934	0.972238	1.14594	1.15211	1.03567
4328	O-sulfo-L-tyrosine	Xenobiotics	Chemical	45413	LC/MS Neg	990	260.023	514186			1.00269	0.927186	1.01732	0.889331	0.94939	0.879359	1.16083	1.07496	0.886945	0.951862	1.15277	1.03877	1.14561	1.05466	1.26471	1.18414	1.24401	1.15382	0.546798	0.61773	0.760337	0.709724	0.725721	0.684114	1.55069	1.31437	1.62531	1.29115	1.69113	1.2609	0.855206	0.679383	0.77194	0.601499	1.02343	0.807982	1.29081	1.20472	1.12327
4344	3-acetylphenol sulfate	Xenobiotics	Chemical	48693	LC/MS Neg	2477	215.002				0.417631	0.417631	0.417631	1.30024	0.417631	1.35757	0.417631	0.417631	0.417631	0.671093	0.417631	1	0.417631	0.619269	0.417631	0.675467	0.417631	1.0628	0.417631	0.537153	0.417631	0.417631	0.417631	0.670208	0.417631	0.595173	0.417631	0.658791	0.417631	0.865071	0.417631	0.753573	0.417631	0.417631	0.417631	0.417631	0.417631	0.733187	0.417631
4346	2-aminophenol sulfate	Xenobiotics	Chemical	43266	LC/MS Neg	1677	188.002	181670		HMDB61116	0.816339	0.748332	0.991227	0.860554	0.290334	0.262152	1.63224	1.59972	1.13528	1.03267	0.336727	0.365147	1.73797	1.76096	0.467383	0.398909	2.07522	1.98482	2.10889	1.75431	0.730645	0.499493	2.03263	2.24588	0.937066	0.861278	0.369382	0.288659	1.03591	0.836061	0.619434	0.475279	1.07757	0.713088	0.527454	0.593201	2.12239	2.27084	1.96795
4388	dexpanthenol	Xenobiotics	Chemical	38314	LC/MS Pos Early	1740	206.139	4678	D03726	HMDB04231	0.143694	0.143694	2.34393	5.43494	1.41711	1.41309	3.06219	0.143694	1.75963	0.143694	0.143694	0.143694	1.93321	0.143694	0.558957	0.143694	0.143694	2.43403	0.901002	2.01341	0.965642	0.400948	0.143694	0.143694	0.143694	0.143694	0.143694	0.143694	0.143694	1.16333	0.835642	0.836806	0.438657	0.143694	0.215615	0.299763	2.14221	3.64662	0.143694
4390	dimethyl sulfone	Xenobiotics	Chemical	43424	LC/MS Pos Early	832	95.0161	6213	C11142	HMDB04983	2.20623	1.78643	1.37393	1.2761	1.02983	1.37081	2.50248	2.84646	1.16396	1.38502	1.69327	1.60177	0.728168	0.964345	0.780465	0.412276	1.12552	1.06108	0.729197	0.416507	0.405664	0.311316	0.311316	0.653833	0.60116	0.967055	0.672276	1.01315	0.725753	0.79249	0.311316	0.694749	0.484713	0.577422	0.311316	0.311316	1.17794	0.9394	0.76935
4392	ectoine	Xenobiotics	Chemical	35651	LC/MS Pos Early	1980	143.082	126041	C06231		1.44736	0.252245	0.252245	0.252245	3.28026	3.3888	0.252245	0.252245	0.252245	2.44933	0.252245	0.252245	450.651	351.314	13.3868	12.5836	0.252245	2.63364	0.420303	0.42519	1.40289	1.35159	1.07012	0.674912	0.252245	0.252245	0.252245	0.252245	0.252245	0.252245	0.252245	0.252245	0.525212	0.791046	0.389513	0.520211	2.68086	2.17269	2.01869
4403	lanthionine	Xenobiotics	Chemical	42002	LC/MS Pos Early	1730	209.059	6994972;98504			0.951399	0.952641	1	0.204528	0.859849	0.858611	1.30669	1.10294	1.17997	1.19687	1.95625	1.83615	0.881054	0.91844	0.924761	0.832466	0.739745	1.00099	0.204528	0.469843	0.204528	0.204528	0.204528	0.741141	1.14983	1.23187	0.708036	1.33081	0.756178	1.09571	0.204528	0.757338	0.204528	0.583798	0.311097	0.204528	1.47601	1.53177	1.16082
4429	succinimide	Xenobiotics	Chemical	41888	LC/MS Polar	2155	116.035	11439	C07273		0.424069	0.382214	1.06302	0.793107	0.456923	0.640942	0.760034	0.809509	0.672965	0.736665	0.820214	1.01564	0.699647	0.648162	0.748138	0.69877	1.05059	1.04204	0.382214	0.382214	1.75637	0.872827	0.828032	0.84192	1.14803	1.57759	1.02164	0.941298	2.15553	3.4436	0.382214	0.382214	0.809759	0.382214	0.382214	0.382214	0.866241	1.097	0.638762
4441	4-hydroxychlorothalonil	Xenobiotics	Chemical	48441	LC/MS Neg	4427	244.908	34217			1.8769	2.053	2.16247	2.26951	1.84276	2.03622	1.60973	1.62067	1.6505	1.62922	1.5312	1.57439	1.52918	1.64034	1.39269	1.50212	1.46176	1.54313	1.32649	1.36677	1.19359	1.19358	1.37525	1.25425	0.5076	0.480528	0.477391	0.461837	0.50977	0.504245	0.76383	0.696578	0.605082	0.585467	0.754455	0.761447	0.820352	0.818799	0.697891
4445	1,2,3-benzenetriol sulfate (2)	Xenobiotics	Chemical	48762	LC/MS Neg	1709	204.981				0.10675	0.10675	0.10675	0.10675	0.10675	0.10675	0.10675	0.10675	0.347026	0.10675	2.41497	3.0914	0.10675	0.10675	0.10675	0.10675	16.751	8.85406	0.10675	0.10675	0.10675	0.10675	0.10675	0.349746	0.684045	0.543056	0.10675	0.10675	0.10675	0.40371	0.10675	0.937402	0.10675	0.66938	0.10675	0.638425	1.00044	1.42433	1.6804
4446	2-methoxyresorcinol sulfate	Xenobiotics	Chemical	48445	LC/MS Neg	1863	218.997				0.290928	0.290928	0.290928	0.362157	0.290928	0.290928	0.290928	0.70055	0.290928	0.988371	0.774855	2.16839	0.290928	0.728318	0.290928	0.290928	2.39566	2.10609	0.290928	0.290928	0.290928	0.367971	0.290928	0.290928	0.290928	1.05841	0.290928	0.775551	0.290928	1.22698	0.290928	0.943702	0.290928	0.826129	0.290928	0.818889	0.290928	0.659254	0.290928
4447	3-hydroxypyridine sulfate	Xenobiotics	Chemical	48448	LC/MS Neg	1595.5	173.987				1.62998	1.79944	1.95196	2.08788	1.42543	1.63515	0.635988	1.03942	1.85252	2.0097	1.00868	1.37016	1.16998	1.27663	0.991321	1.18063	1.39774	1.69081	1.35103	1.34167	0.661532	1.13112	0.413571	0.787136	1.06418	1.22151	0.140354	0.486445	0.252364	0.499551	0.574724	0.937338	0.551773	1.05429	0.902736	1.23751	1.98766	2.5327	2.5571
4458	6-hydroxyindole sulfate	Xenobiotics	Chemical	48698	LC/MS Neg	2498	212.002				2.33645	2.83316	2.33514	2.70866	1.73553	2.16996	1.16042	1.43526	1.31383	1.5871	0.549264	0.614076	1.14473	1.44245	1.97206	2.03849	1.8453	2.04262	1.12329	1.03796	0.846703	1.18612	1.04513	1.29198	1.46166	1.52904	1.82289	2.14785	1.94183	2.22996	1.73464	1.76367	0.722452	0.537209	1.2352	1.23103	1.4842	1.46292	0.857757
4462	thioproline	Xenobiotics	Chemical	53231	LC/MS Pos Early	1250	134.027	93176;6973609			0.682808	0.606904	0.716224	0.95427	0.718712	0.809003	1.17778	1.30505	1.12005	1.33428	0.92322	1.08246	1.02991	0.997986	0.888	1.10406	0.983195	1.00733	0.53656	0.489397	0.29391	0.272094	0.407287	0.426515	0.804869	0.789945	0.930437	0.884269	0.794173	0.809112	0.769288	0.662013	0.580465	0.795315	0.696584	0.690268	1.26596	1.1885	1.17373
5710	Total TAG	Neutral Complex Lipids	Triacylglycerol	54658	DMS-MS	.	.				0.384244	0.428266	0.351042	0.405122	0.370174	0.616445	0.334554	0.440316	0.450858	0.434138	0.432512	0.727353	0.361769	0.457554	0.32362	0.436042	0.39739	0.587226	0.580327	0.598856	0.575786	0.534571	0.49236	0.510317	0.955872	1.31575	0.865954	1.17481	1.2129	1.61409	1.07888	1.50286	0.654377	0.820819	0.866118	0.998558	1.13063	1.17792	0.91881
5711	Total DAG	Neutral Complex Lipids	Diacylglycerol	54659	DMS-MS	.	.				0.435275	0.53638	0.446096	0.453321	0.419357	0.621201	0.377877	0.43246	0.583868	0.524112	0.527724	0.679829	0.439708	0.560585	0.415446	0.540368	0.467676	0.60543	0.804868	0.764316	0.657609	0.645041	0.649005	0.619392	1.02985	1.20267	0.999798	1.14509	1.3561	1.7539	1.3419	1.63934	0.835408	0.951616	1.16241	1.35455	1.18399	1.24214	0.944569
5712	Total CE	Neutral Complex Lipids	Cholesteryl Ester	54657	DMS-MS	.	.				1.17234	1.26559	1.18007	1.18444	1.12139	1.19776	0.801813	0.776689	0.98171	0.939681	0.826999	0.830774	0.811597	0.962015	0.936102	1.0203	0.977648	1.0472	0.899268	0.842031	0.956484	0.939695	0.868706	0.925692	0.956911	1.02133	1.05018	1.08114	1.17014	1.16479	1.21495	1.29663	1.27656	1.15665	1.16518	1.13559	1.16816	1.28255	1.28455
5713	Total FFA	Neutral Complex Lipids	Free Fatty Acid	54660	DMS-MS	.	.				0.61913	0.552688	1.17337	0.76572	0.716092	0.50091	1.22746	0.609685	0.783244	0.595661	0.951113	0.711611	0.651287	0.665608	0.558667	0.50312	0.505608	0.623779	1.78475	2.01052	1.52436	0.380271	1.89319	0.47981	1.30659	0.609654	1.29588	0.687554	1.19711	0.633062	1.26751	0.561982	1.16022	0.507689	0.925624	0.396264	0.803295	0.518877	0.572218
5714	Total PE	Phospholipids	Phosphatidylethanolamine	54662	DMS-MS	.	.				0.921858	1.04849	1.01667	1.01894	0.982253	1.05705	0.722687	0.752016	0.933451	0.859548	0.968473	1.04854	0.625247	0.711988	0.624906	0.756207	0.730874	0.853455	0.866167	0.81906	0.96479	0.876472	0.923332	1.02415	0.634126	0.783414	0.588791	0.731001	0.903976	1.04442	1.28778	1.49701	1.07651	1.05729	0.903668	0.855981	1.0141	1.20084	1.10112
5715	Total LPC	Phospholipids	Lysophosphatidylcholine	54664	DMS-MS	.	.				1.14549	1.24148	1.10965	1.20141	1.02991	1.07729	1.14719	1.0256	1.53248	1.21759	1.07019	1.07815	1.1454	1.28061	1.28953	1.4447	1.1562	1.23507	0.812833	0.757724	0.755775	0.751097	0.750731	0.806001	0.983142	1.05358	0.858053	0.928767	1.19462	1.23674	1.11824	1.01877	0.839962	0.81472	1.22594	1.14132	1.24742	1.32688	1.09041
5716	Total LPE	Phospholipids	Lysophosphatidylethanolamine	54665	DMS-MS	.	.				0.99883	1.32005	1.19892	1.36281	0.982924	1.21999	1.37311	1.31765	1.68264	1.48505	1.38547	1.72999	1.24992	1.54556	1.26061	1.42805	1.14586	1.26071	1.1405	0.918086	0.828682	0.806665	0.951653	1.01323	0.894281	1.0018	0.698366	0.833323	1.05298	1.10481	1.12865	1.01718	0.710866	0.819145	1.1951	1.21088	1.0485	1.18966	0.932439
5717	Total PC	Phospholipids	Phosphatidylcholine	54661	DMS-MS	.	.				1.14143	1.26556	1.06055	1.07712	1.1424	1.17605	0.795237	0.77811	0.943842	0.879057	0.904409	0.905081	0.915232	0.981548	0.9226	0.947966	0.930501	0.983644	0.868306	0.916295	0.958855	0.998362	1.04745	1.03053	0.779684	0.855224	0.814952	0.834936	1.08235	1.15577	1.0994	1.17132	0.988354	1.00836	1.08086	1.08028	1.04757	1.0516	0.92498
5718	Total PI	Phospholipids	Phosphatidylinositols	54663	DMS-MS	.	.				0.811427	0.980907	0.849352	0.934641	0.770431	0.739475	0.789849	0.787214	0.73451	0.662373	0.802167	0.732003	0.676573	0.785354	0.697361	0.872538	0.668078	0.828062	0.962056	0.671652	1.27403	0.906999	0.654676	0.785406	1.21567	1.28009	0.794082	0.855012	1.17667	1.16025	1.28133	1.1427	1.26033	0.881315	1.099	1.12035	1.13429	1.08926	0.947255
5719	Total CER	Sphingolipids	Ceramide	54667	DMS-MS	.	.				0.956008	1.04324	0.845246	0.908007	0.999107	1.00703	0.761438	0.783292	0.973037	0.975359	0.869116	0.898557	0.586309	0.688377	0.748026	0.752256	0.628722	0.679201	0.54478	0.505695	0.646338	0.653135	0.602878	0.660154	0.962759	1.07406	1.00089	1.03737	1.02196	1.09616	0.822639	0.827653	0.782937	0.744495	0.841081	0.804469	1.11931	1.06218	0.991818
5720	Total DCER	Sphingolipids	Dihydroceramide	54670	DMS-MS	.	.				0.912273	1.11026	0.700226	0.804152	0.87314	0.866823	0.705674	0.650014	0.901805	0.919271	0.95144	0.755311	0.704471	0.901584	0.744154	0.983145	0.686234	0.685643	0.554535	0.696555	0.665107	0.797985	0.573607	0.69983	0.849104	1.12874	1.026	1.10059	1.13314	1.38673	0.78419	1.04131	0.706774	0.834058	0.785728	0.705943	0.844926	1.10159	1.06385
5721	Total HCER	Sphingolipids	Hexosylceramide	54668	DMS-MS	.	.				1.04634	1.17918	1.20345	1.24887	1.06496	1.15238	1.36191	1.22281	1.32437	1.30658	1.22128	1.17175	0.865251	0.982575	0.999463	0.979399	0.908566	0.969619	0.718469	0.798349	0.830041	0.77161	0.825369	0.893614	0.978884	1.1771	1.17243	1.13331	1.07022	1.09809	1.23033	1.24537	1.19269	1.11559	1.33147	1.22111	1.15437	1.14605	1.16523
5722	Total LCER	Sphingolipids	Lactosylceramide	54669	DMS-MS	.	.				1.32162	1.20555	1.38364	1.38256	1.20552	1.29448	1.10966	1.12097	1.32171	1.2253	1.00066	1.10653	1.43031	1.44346	1.15468	1.4495	1.22486	1.17427	1.12549	1.07916	1.13898	1.16681	1.22215	1.24569	1.10971	0.967545	1.02341	1.04371	0.887668	0.962853	1.04506	0.954021	1.02321	1.06423	0.970234	0.936999	1.64003	1.63404	1.54168
5723	Total SM	Sphingolipids	Sphingomyelin	54666	DMS-MS	.	.				1.32539	1.37514	1.29902	1.60861	1.33158	1.44271	1.01649	1.00532	1.14606	1.10651	0.99738	0.923009	0.842817	0.994671	0.864284	0.979626	0.88645	0.942077	1.01734	0.963253	1.03652	0.978021	0.990689	1.01473	1.0046	1.04589	1.08687	1.11576	1.05732	0.98632	1.03097	1.0077	0.983679	1.01801	0.980045	0.964221	1.14155	1.11534	1.15006
5724	CE(12:0)	Cholesterol Ester	Ester	54493	DMS-MS	.	.				2.10225	2.08297	1.04726	1.02965	1.74264	1.63603	0.579342	0.550005	1.04196	1.16299	0.84984	0.955158	2.30681	2.72471	2.63887	2.63665	3.15872	3.48417	0.784923	0.745631	0.880758	0.848217	1.27511	1.28707	0.912921	0.953077	1.32641	1.48346	1.61955	1.52674	0.785385	4.84181	7.27368	1.76081	2.76202	0.878567	0.654199	0.8233	1.91586
5725	CE(24:1)	Cholesterol Ester	Ester	54126	DMS-MS	.	.				1.34435	1.42252	0.939796	1.70475	1.01835	1.44228	1.06442	0.843715	1.31251	0.90609	0.562032	0.685049	0.891385	0.845922	1.21672	0.883864	1.01706	1.22971	0.656989	0.712915	0.708107	0.793866	0.807325	0.860404	1.06579	1.15609	1.12127	1.05137	1.39777	1.40484	0.84234	1.17214	0.439989	0.94799	0.886881	1.01528	1.73519	1.05745	1.31002
5726	CE(14:1)	Cholesterol Ester	Ester	53453	DMS-MS	.	.				1.67219	1.8364	0.640124	0.665987	1.92709	1.88737	0.383873	0.416768	1.26436	1.11254	0.938854	1.03932	1.48336	1.62975	1.75236	2.12765	1.34147	1.43792	0.622153	0.52781	0.971587	0.973808	1.02599	1.06056	0.673321	0.61571	1.06142	1.02444	2.12866	2.01687	1.32104	1.43749	1.99763	1.59696	1.10149	1.04525	0.699458	0.806469	1.58519
5727	CE(15:0)	Cholesterol Ester	Ester	53454	DMS-MS	.	.				1.34162	1.39986	1.24807	1.17183	1.29557	1.3456	0.56646	0.551197	1.05258	1.03023	0.847148	0.930523	1.33347	1.62758	1.62809	1.71172	1.24448	1.41318	0.754739	0.715821	1.00636	0.999083	0.970125	0.995273	0.729385	0.763826	0.859785	0.85415	0.979295	0.938388	1.48513	4.73301	6.89869	2.17096	2.93659	1.41911	1.12974	1.18323	1.6995
5728	CE(16:0)	Cholesterol Ester	Ester	54315	DMS-MS	.	.				1.03367	1.10741	1.14598	1.09478	1.01494	1.0753	0.748113	0.73343	0.927153	0.883715	0.795679	0.809456	0.831184	0.988896	0.870809	0.921825	0.812108	0.897392	0.927855	0.896489	0.914557	0.898937	0.867377	0.923243	1.00182	1.06027	1.09683	1.11719	1.18166	1.18598	1.41638	1.33392	1.08629	1.2736	1.16899	1.30074	1.08487	1.2152	1.22383
5729	CE(16:1)	Cholesterol Ester	Ester	54316	DMS-MS	.	.				1.35702	1.48121	1.10626	1.07419	1.30279	1.39877	0.472009	0.473494	0.752505	0.712985	0.695642	0.699075	1.10128	1.29441	1.05519	1.20491	0.836083	0.893134	0.742391	0.695853	0.940914	0.930968	0.905189	0.957461	0.980884	1.02036	1.36846	1.4616	2.24514	2.32123	1.75141	1.64454	1.41959	1.47651	1.29812	1.34473	0.582746	0.625691	0.824295
5730	CE(17:0)	Cholesterol Ester	Ester	54122	DMS-MS	.	.				1.30938	1.36967	1.32209	1.20639	1.21731	1.30436	0.561031	0.649165	1.11274	1.09212	0.910049	0.897035	1.25585	1.53642	1.60407	1.71319	1.28446	1.45379	0.745634	0.696471	0.907445	0.886356	0.852125	0.900329	0.902881	0.980495	0.991172	0.99858	1.10908	1.08712	1.60765	4.30137	5.05463	2.00215	2.78062	1.43114	1.3578	1.66978	1.98317
5731	CE(18:0)	Cholesterol Ester	Ester	54123	DMS-MS	.	.				1.04136	1.1055	1.06363	1.0257	1.0092	1.08479	0.715662	0.70102	0.948658	0.91588	0.847521	0.874302	0.731168	0.911517	0.971955	1.00208	0.850448	0.933865	0.76806	0.708635	0.790561	0.785543	0.736076	0.779649	1.01798	1.10407	0.973652	1.01939	1.06897	1.07818	1.70217	4.66747	5.1371	2.15073	3.31628	1.58573	1.19344	1.34334	1.35925
5732	CE(18:1)	Cholesterol Ester	Ester	54494	DMS-MS	.	.				1.221	1.31593	1.12888	1.15327	1.14423	1.21012	0.882955	0.863661	1.06785	1.0435	0.91212	0.921442	0.801646	0.957358	0.951874	1.04984	0.924147	0.974588	0.889299	0.814176	0.916919	0.912077	0.833814	0.889729	1.00306	1.09704	1.10898	1.13489	1.27867	1.29071	1.24795	1.26711	1.19085	1.23368	1.10763	1.13592	1.07382	1.20039	1.22667
5733	CE(18:2)	Cholesterol Ester	Ester	53968	DMS-MS	.	.				1.20215	1.30256	1.24815	1.2582	1.14068	1.22098	0.828317	0.79648	0.99122	0.947031	0.821086	0.818623	0.801095	0.948349	0.972218	1.05716	1.09959	1.17855	0.910567	0.84616	0.989238	0.968259	0.877274	0.934277	0.955047	1.01687	1.04338	1.07564	1.09307	1.07084	1.00771	0.996202	0.980645	0.961842	1.01705	1.00445	1.32005	1.43552	1.37898
5734	CE(18:3)	Cholesterol Ester	Ester	53969	DMS-MS	.	.				1.69018	1.85146	1.0114	1.00922	1.85282	2.01638	0.781254	0.767127	1.07797	1.03508	1.17659	1.13669	0.674912	0.787962	0.868107	0.979088	0.926553	1.00631	0.688843	0.633954	1.03417	1.00957	0.921634	1.00726	0.802074	0.855037	0.848257	0.86844	1.43043	1.3395	0.917773	1.0737	1.39111	0.987449	0.947782	0.940089	0.888481	0.973106	1.4363
5735	CE(18:4)	Cholesterol Ester	Ester	53623	DMS-MS	.	.				1.71127	1.78075	0.674034	0.731346	2.80221	3.0384	0.668197	0.723159	1.08425	0.967838	1.15878	1.19455	0.57373	0.584137	0.694424	0.700665	0.743404	0.910006	0.527139	0.52233	1.03822	0.985718	0.957924	0.971659	0.647297	0.640205	0.577714	0.578393	1.56055	1.55452	1.02303	1.17684	1.44036	1.05625	1.33671	1.24961	0.540542	0.628913	1.06568
5736	CE(20:0)	Cholesterol Ester	Ester	54317	DMS-MS	.	.				1.12163	1.04008	0.915171	1.16066	1.0375	1.17388	0.788739	0.640189	0.813821	1.01061	0.762985	0.77144	0.806803	1.07236	1.26334	0.996855	1.10575	1.3061	0.361546	0.38462	0.467196	0.430264	0.324368	0.425613	0.986766	1.12373	0.869321	1.00154	0.702858	0.989451	1.05292	9.52549	7.16601	1.27639	2.33486	0.740722	1.41042	1.50702	1.36275
5737	CE(20:1)	Cholesterol Ester	Ester	54318	DMS-MS	.	.				1.15291	1.0343	1.30274	1.16362	0.969044	1.15238	1.05223	0.93966	1.09397	0.989735	1.05811	0.875767	0.975441	0.980904	1.20449	1.03204	1.01967	0.952172	0.630736	0.581032	0.721291	0.74233	0.642114	0.583253	1.46185	1.38412	1.13725	1.21219	0.907421	1.14162	1.13722	2.52647	0.749938	0.952938	0.787319	0.92991	1.65816	1.85844	1.52726
5738	CE(20:2)	Cholesterol Ester	Ester	53624	DMS-MS	.	.				1.08247	1.09482	1.12078	1.18092	1.1375	1.21659	0.664016	0.604443	0.844279	0.799968	0.828559	0.809241	0.583162	0.774607	0.851699	1.02722	0.85185	0.828467	0.760397	0.673747	0.81652	0.809247	0.812354	0.841826	1.14294	1.10357	1.25799	1.25838	1.11807	1.10291	1.57044	1.33413	1.05886	1.41405	1.08309	1.08167	1.03554	1.02704	1.0863
5739	CE(20:3)	Cholesterol Ester	Ester	54319	DMS-MS	.	.				1.18142	1.25768	1.31565	1.3158	1.18393	1.26638	0.67575	0.657411	0.865818	0.831869	0.837212	0.809861	0.706947	0.805369	0.824535	0.948231	0.797987	0.837427	0.771534	0.725425	0.879059	0.856295	0.83119	0.892344	1.12727	1.22382	1.21993	1.23462	1.22577	1.18646	1.50537	1.50562	1.46976	1.27021	0.980364	1.02571	0.946764	1.00863	1.08309
5740	CE(20:4)	Cholesterol Ester	Ester	54495	DMS-MS	.	.				0.919201	0.974924	1.17741	1.21103	0.891504	0.965021	0.861355	0.82683	1.02641	0.942518	0.758118	0.785964	0.788192	0.923267	0.694308	0.760827	0.701721	0.731193	1.17061	1.15094	1.05331	1.02539	0.990403	1.06044	0.927388	0.970202	0.894079	0.923814	0.899869	0.935764	1.81571	1.74982	1.64706	1.59111	1.41105	1.45776	1.00849	1.1229	1.05241
5741	CE(20:5)	Cholesterol Ester	Ester	53795	DMS-MS	.	.				1.21723	1.35704	0.981781	0.991382	1.06301	1.12907	0.80136	0.763484	0.906698	0.902088	0.988587	0.96403	0.630419	0.713459	0.688042	0.760717	0.647637	0.694895	0.578366	0.538295	0.881624	0.849376	0.785472	0.84011	0.718507	0.771375	0.837681	0.818844	0.957536	0.975779	1.79441	1.7794	1.55425	1.49333	2.41661	2.53809	1.36281	1.44656	2.05934
5742	CE(22:0)	Cholesterol Ester	Ester	53625	DMS-MS	.	.				1.15254	0.845385	1.01576	0.979151	0.944998	0.979166	0.830117	1.02818	1.05286	0.719674	0.808314	0.643512	0.798786	0.79997	0.962662	0.895742	0.80246	1.05875	0.640348	0.558697	0.775234	0.68077	0.68766	0.781992	1.22896	0.934478	1.09589	1.00076	0.731333	0.965472	1.54714	5.89336	7.76409	2.28276	3.41178	1.82055	1.2715	1.81226	1.74924
5743	CE(22:1)	Cholesterol Ester	Ester	53796	DMS-MS	.	.				1.06087	1.25236	0.718031	0.936892	1.06933	1.13816	1.41926	1.0958	1.21258	1.07255	0.893972	1.01362	0.691043	0.946708	1.04344	0.919967	0.88111	1.01137	0.612623	0.453425	0.515396	0.608587	0.499997	0.732858	1.35862	1.56655	1.16134	0.85042	0.965158	1.18605	0.872905	0.956268	0.74557	0.997092	0.877112	0.672709	1.17832	1.23919	1.1688
5744	CE(22:2)	Cholesterol Ester	Ester	53269	DMS-MS	.	.				0.606703	0.871221	1.6033	0.818339	0.741876	1.15799	0.804307	0.703541	0.922271	0.698034	0.815495	0.872817	0.766654	0.357775	1.05922	0.559323	0.951685	0.779782	0.737254	0.497628	0.483858	0.505096	0.479859	0.5079	1.31289	0.745117	0.814841	0.624876	1.18855	0.669925	1.64366	2.19715	1.08662	0.92533	0.855704	0.90239	1.12979	1.35376	1.88681
5745	CE(22:4)	Cholesterol Ester	Ester	54124	DMS-MS	.	.				0.99786	1.05532	1.30739	1.42299	1.11204	1.23675	0.994043	0.918167	1.26155	0.872463	0.858753	0.904437	0.857742	0.915049	0.986006	0.94488	0.807253	0.978229	1.05811	1.14513	1.10802	1.13087	1.06225	1.14533	1.15735	1.16037	1.26639	1.09287	1.48606	1.31446	1.5959	1.52054	1.0749	1.49994	1.25362	1.32696	1.07975	1.20877	1.2775
5746	CE(22:5)	Cholesterol Ester	Ester	53797	DMS-MS	.	.				1.00545	1.06344	1.21844	1.26836	0.977025	1.11156	0.840322	0.8525	0.843823	0.812932	0.721023	0.760518	1.08387	1.22535	0.913082	1.07459	0.909084	0.949554	1.03905	1.04389	1.03623	1.02462	1.0204	1.07535	1.26991	1.37576	1.21161	1.19704	1.20495	1.17976	2.32961	2.01904	1.58047	1.9556	1.80571	1.86805	1.05527	1.14834	1.33161
5747	CE(22:6)	Cholesterol Ester	Ester	53970	DMS-MS	.	.				0.75984	0.808131	0.898888	0.915233	0.691254	0.740201	0.673185	0.627958	0.656338	0.624843	0.470694	0.476189	0.996771	1.18284	0.79701	0.868469	0.794312	0.807935	1.09685	1.04803	0.830508	0.818947	0.835761	0.885514	1.07341	1.13376	0.954695	0.960654	0.831407	0.818309	3.52027	3.46144	3.1432	3.05285	3.03058	3.12555	1.34606	1.39723	1.42448
5748	CE(24:0)	Cholesterol Ester	Ester	54125	DMS-MS	.	.				1.0284	0.936521	1.16969	1.02492	1.01869	1.20976	0.935424	0.793515	1.32125	0.571948	0.86461	0.811848	0.703921	0.884952	1.18152	1.11752	0.962039	0.801801	0.761951	0.483442	0.718555	0.361188	0.719406	0.588463	0.902163	0.752556	1.38326	0.7588	0.719646	0.595018	1.54792	10.1095	10.2475	2.17818	3.79938	1.26162	1.27133	1.50039	0.867954
5749	CE(14:0)	Cholesterol Ester	Ester	53452	DMS-MS	.	.				1.41743	1.46474	0.87325	0.859769	1.43045	1.53738	0.462228	0.447412	0.994667	0.928206	0.816845	0.857342	1.27133	1.53378	1.54962	1.61191	1.40173	1.54531	0.643502	0.632697	0.929249	0.945309	1.00879	1.05314	0.772833	0.76056	0.991856	1.0624	1.45428	1.4574	1.69766	6.86902	10.3831	2.53044	3.92922	1.59066	0.793849	0.918052	1.40488
5751	CER(16:0)	Ceramides	CER	53971	DMS-MS	.	.				1.01459	1.14913	1.16881	1.20651	0.951458	1.06206	0.868808	0.937061	1.04436	1.02722	1.08225	1.13726	0.607777	0.693732	0.696812	0.746548	0.589804	0.58765	0.706829	0.605231	0.774007	0.81269	0.754561	0.829487	1.05339	1.05904	0.961577	1.02168	1.03051	1.02742	1.06527	1.14021	0.846962	0.89236	0.901167	0.80925	1.18886	1.19989	0.917315
5752	CER(18:0)	Ceramides	CER	54320	DMS-MS	.	.				1.02945	1.13116	1.17616	0.995023	0.86818	0.881527	0.717072	0.692075	0.979095	1.00409	1.01324	0.845098	0.494086	0.552644	0.558449	0.460481	0.406179	0.32378	0.556524	0.522047	0.704456	0.552401	0.602847	0.739167	1.13893	1.31061	1.32896	1.39695	1.16453	1.32345	1.12048	1.03202	1.00486	0.778998	0.911591	0.94224	0.905443	0.995908	0.85529
5754	CER(20:0)	Ceramides	CER	54321	DMS-MS	.	.				0.8467	0.975883	0.851329	0.909423	0.985956	0.893837	1.06266	0.936863	1.41231	1.32475	1.27119	1.12519	0.509495	0.525988	0.780569	0.63447	0.532963	0.589199	0.539571	0.560806	0.646121	0.560607	0.634651	0.636174	1.0549	1.17194	0.960163	1.07237	0.939927	1.17364	0.94173	1.0191	0.960565	1.00064	0.984181	0.813607	0.965929	0.803536	0.883589
5755	CER(26:1)	Ceramides	CER	53798	DMS-MS	.	.				0.656817	0.960332	1.33407	0.587305	0.946398	0.828852	0.936797	0.891613	0.768055	0.645239	0.237832	0.359459	0.861646	0.729515	1.23087	0.679861	0.669473	0.704806	0.780531	0.924583	0.964744	0.907808	0.705193	0.991774	0.514452	1.31212	1.23052	0.896133	1.24717	1.16777	1.00535	1.07928	1.45319	0.921352	1.2194	1.57714	1.31529	0.59305	0.99694
5756	CER(22:0)	Ceramides	CER	53627	DMS-MS	.	.				0.863248	0.932325	0.703949	0.836046	0.995516	0.979813	0.843738	0.828487	1.03064	1.04579	0.814782	0.972667	0.482156	0.614094	0.662845	0.729475	0.561875	0.674444	0.460233	0.422068	0.541457	0.572718	0.507998	0.553353	0.99116	1.02335	0.999404	1.03323	0.962888	1.0006	0.713136	0.696222	0.714674	0.665788	0.721174	0.692289	1.06032	0.928965	0.849314
5757	CER(22:1)	Ceramides	CER	54127	DMS-MS	.	.				1.15908	1.44808	1.31171	1.43468	1.21373	1.03262	0.793505	0.784101	0.932485	1.01666	1.12024	0.795234	0.582178	0.486509	0.919449	0.560514	0.886284	0.735582	0.580569	0.66436	0.629352	0.42503	0.42503	0.800925	1.34155	1.44891	1.49923	1.01881	0.925656	1.27493	0.844563	0.939955	0.965271	0.42503	0.717225	0.960596	1.38916	1.17347	1.15744
5758	CER(24:0)	Ceramides	CER	54322	DMS-MS	.	.				1.04141	1.09867	0.867962	0.879493	1.10909	1.13975	0.717904	0.770316	1.0209	1.00165	0.880526	0.901063	0.642006	0.750752	0.81121	0.835735	0.716492	0.764441	0.565321	0.517224	0.697864	0.720863	0.666639	0.711688	0.827601	0.94139	0.894301	0.945375	0.993855	1.08372	0.760818	0.750789	0.716162	0.698652	0.813714	0.783942	1.168	1.1367	1.06205
5759	CER(24:1)	Ceramides	CER	53628	DMS-MS	.	.				0.933113	1.07031	0.836718	1.00587	0.884819	0.858954	0.826874	0.810343	0.866948	0.920433	0.875506	0.853017	0.606157	0.709491	0.754108	0.703851	0.584977	0.631519	0.570513	0.548742	0.626741	0.609124	0.553102	0.623207	1.3177	1.52069	1.33842	1.35883	1.25006	1.31675	1.01798	1.05178	1.00755	0.935697	1.04766	1.00093	1.19136	1.11732	1.09318
5760	CER(26:0)	Ceramides	CER	54497	DMS-MS	.	.				0.758223	1.50393	1.2498	1.67056	1.30773	0.516557	0.701859	0.92612	1.15126	1.25279	0.507892	1.10074	0.959147	1.02821	1.84063	1.23852	0.782699	0.962388	0.514135	0.773174	1.00617	1.04787	1.08187	1.13041	0.676176	0.641833	1.09687	0.682721	0.961722	1.26609	1.26754	1.19767	0.972352	1.07892	1.27928	1.04553	1.02124	0.777116	1.46148
5764	DAG(20:0/20:0)	Diacylglycerol	Ester	54507	DMS-MS	.	.				1.11016	1.08632	1.25324	1.06644	1.18398	1.16958	0.730916	0.68674	0.97422	0.929447	0.834034	0.956826	0.904861	1.13862	1.19471	1.3241	1.1337	1.01294	0.370095	0.534318	0.535862	0.446715	0.457318	0.47002	0.926839	0.940435	0.677263	0.707868	0.817062	0.976579	1.25075	1.85985	0.558107	0.948522	1.18509	0.815896	1.31645	1.18588	1.36763
5765	DAG(12:0/18:1)	Diacylglycerol	Ester	53799	DMS-MS	.	.				0.383877	0.714968	0.287672	0.556037	0.409663	1.17562	0.471049	0.431923	1.04666	0.735541	1.30663	1.81172	0.861548	1.02038	0.634096	0.87231	0.887885	0.951808	0.590838	0.685333	0.14949	0.14949	0.636102	0.684967	0.776514	0.665617	0.595606	1.05479	0.79865	1.23702	1.13006	1.71532	0.636683	0.729405	1.12194	1.59661	0.691564	0.541111	0.66662
5766	DAG(12:0/18:2)	Diacylglycerol	Ester	53455	DMS-MS	.	.				1.14819	0.580032	0.493033	0.970356	0.502356	1.00734	0.518324	0.832608	0.869374	0.421061	0.88912	0.86253	1.30182	1.09505	0.828086	1.04297	0.843738	0.975678	0.421061	0.421061	0.421061	0.421061	0.421061	0.421061	0.775752	0.640084	0.732166	0.536803	0.832078	1.3393	0.421061	0.421061	1.56417	1.47642	1.33806	1.6062	0.75664	1.19529	0.95918
5768	DAG(14:0/16:0)	Diacylglycerol	Ester	54323	DMS-MS	.	.				0.830013	0.734451	0.221348	0.27233	0.74945	1.03414	0.355545	0.558718	1.31662	1.00933	1.86624	1.84038	0.709011	0.769969	0.346511	0.610665	0.64487	0.825994	0.578492	0.481932	0.385516	0.377888	0.511178	0.467001	0.421621	0.567494	0.435898	0.681346	1.04588	2.09624	1.1951	1.38608	0.771033	0.830507	1.29488	1.48776	0.696091	0.804622	1.37785
5769	DAG(14:0/16:1)	Diacylglycerol	Ester	54498	DMS-MS	.	.				0.779258	0.73332	0.305088	0.417188	0.770324	1.12436	0.521188	0.455831	1.37427	0.960987	1.41593	1.16847	0.453327	1.02664	0.480691	1.03492	0.675819	1.01096	0.761558	0.719625	0.646555	0.160913	0.458276	0.160913	0.70403	0.704792	0.442168	0.543796	2.1253	1.59712	1	1.27015	0.869047	0.887418	1.71802	2.06126	0.748723	0.576924	0.765405
5770	DAG(14:0/18:1)	Diacylglycerol	Ester	53800	DMS-MS	.	.				0.790676	0.702063	0.343648	0.316387	0.665908	1.00787	0.334441	0.385834	1.05671	0.878397	1.03045	1.18876	0.732561	0.772759	0.558	0.616721	0.981004	0.896966	0.799359	0.617806	0.556593	0.492435	0.515809	0.483264	0.631589	0.712914	0.620218	0.830844	1.4829	1.74859	1.29636	1.45114	0.904106	0.845855	1.21453	1.47368	0.91134	0.93593	1.17522
5771	DAG(14:0/18:2)	Diacylglycerol	Ester	54128	DMS-MS	.	.				0.563204	0.746863	0.317978	0.263338	0.701331	1.1998	0.211864	0.30787	0.881419	0.577811	0.918	0.935178	0.766026	0.819501	0.461793	0.650817	0.722053	1.01445	0.665352	0.696215	0.512511	0.484146	0.654179	0.466645	0.679663	0.893607	0.455006	0.852787	0.883114	1.33859	1.61753	1.73952	1.05112	1.088	1.82233	1.71988	1.36288	1.04377	1.40401
5772	DAG(14:0/18:3)	Diacylglycerol	Ester	54324	DMS-MS	.	.				0.598361	0.457522	0.191601	0.40292	1.23311	1.53263	0.231688	0.668935	1.04286	0.421155	1.04814	1.28735	0.654311	0.705112	0.333162	0.59557	0.957676	0.839953	0.191601	0.191601	0.191601	0.191601	0.191601	0.191601	0.576317	0.820451	0.210577	0.647447	0.722773	1.32613	0.191601	0.191601	0.191601	0.191601	2.15575	1.30181	0.81961	0.704087	0.97952
5774	DAG(14:0/20:4)	Diacylglycerol	Ester	53975	DMS-MS	.	.				0.776336	0.872526	0.839736	0.422476	0.942482	1.13682	0.419745	0.424329	0.750579	0.838208	1.45273	1.90547	0.651047	0.714025	0.515459	0.548178	0.536548	0.812193	1.18385	0.727555	0.884556	0.253394	1.33195	0.91735	0.35088	0.50554	0.278769	0.26036	0.983945	0.501337	1.30508	1.51473	0.901576	0.655772	1.00714	1.16405	0.976214	0.868002	1.0502
5776	DAG(14:1/16:0)	Diacylglycerol	Ester	53456	DMS-MS	.	.				0.970679	1.63652	1.4951	1.21701	1.15633	1.21147	0.977319	1.04121	1.53655	1.42661	1.34308	1.108	1.03069	1.4283	1.02517	1.35752	1.20773	1.26599	0.829744	0.549623	0.599588	0.736281	0.670434	0.440115	0.890173	0.942081	0.869948	0.842071	1.54706	1.24823	0.813473	1.09063	0.853727	0.783576	1.05994	1.03417	0.933304	1.40098	1.49539
5777	DAG(14:1/18:1)	Diacylglycerol	Ester	54325	DMS-MS	.	.				1.11322	1.22444	1.12641	0.94155	1.01885	1.16356	1.10957	1.3849	1.33443	1.07263	1.34704	1.44187	0.792477	1.03179	0.945386	1.25294	1.34137	1.14973	1.15068	0.976212	0.767159	1.14196	1.10914	0.922223	1.4082	1.5135	1.4165	1.73232	2.33314	2.70451	0.69753	0.761653	1.0702	0.717806	0.854435	0.900816	0.879527	1.27776	1.34004
5778	DAG(15:0/18:1)	Diacylglycerol	Ester	53457	DMS-MS	.	.				0.775664	1.08139	0.590496	0.656788	0.957584	1.27711	0.337237	0.431448	1.46902	0.99241	1.05711	1.44952	1.22982	1.73975	0.863295	0.858199	0.899175	0.981166	0.731904	0.669907	0.821176	0.611588	0.661899	0.613797	1.06097	1.05339	0.855811	1.00206	1.18898	1.5017	0.865584	0.973165	0.930969	1.17892	0.980239	1.3784	1.22501	1.28581	1.68252
5779	DAG(15:0/18:2)	Diacylglycerol	Ester	53976	DMS-MS	.	.				0.76979	0.542239	0.626264	0.46093	0.778845	0.768875	0.402239	0.259979	0.752295	0.569721	0.563585	0.889188	0.823529	0.689744	0.701702	0.627197	0.63062	0.799715	0.722343	1.12819	0.061882	0.949328	0.061882	0.922876	0.361168	0.612025	0.751539	0.513443	0.408123	0.98159	1.49427	1.33165	0.061882	0.061882	1.44836	0.061882	1.22066	1.00203	1.16805
5780	DAG(16:0/16:0)	Diacylglycerol	Ester	53977	DMS-MS	.	.				0.452487	0.482255	0.303825	0.377907	0.479605	0.682558	0.381556	0.417815	0.886451	0.645972	1.00113	1.22276	0.538574	0.591247	0.420649	0.573793	0.4235	0.51914	0.497962	0.429033	0.461821	0.399925	0.477718	0.474537	0.720465	0.896924	0.721509	1.01619	1.17355	1.71387	1.30433	1.56621	0.712265	0.824304	1.22917	1.24375	1.21985	1.02402	0.935654
5781	DAG(16:0/16:1)	Diacylglycerol	Ester	53978	DMS-MS	.	.				0.49768	0.569385	0.387369	0.369761	0.515439	0.703	0.249418	0.248942	0.706376	0.543756	0.809239	0.915093	0.436232	0.609456	0.338946	0.562858	0.425016	0.51842	0.73897	0.672179	0.634416	0.562492	0.64174	0.491005	0.929873	1.124	1.05107	1.21109	2.13255	2.81414	1.68833	1.79009	0.935753	0.926313	1.35506	1.60155	0.947394	0.715375	0.807168
5782	DAG(16:0/18:0)	Diacylglycerol	Ester	54500	DMS-MS	.	.				0.460816	0.69322	0.670581	0.422741	0.539108	0.870219	0.649719	0.745211	0.837894	0.63154	0.993609	0.974482	0.567947	0.600419	0.506515	0.747957	0.425189	0.52486	0.700298	0.504241	0.68788	0.54275	0.773497	0.645672	0.978485	0.865928	0.606507	0.683055	1.48258	1.3332	1.72801	1.74207	0.780204	0.943536	1.55521	1.28121	1.27028	1.43349	0.805873
5783	DAG(16:0/18:1)	Diacylglycerol	Ester	53630	DMS-MS	.	.				0.363609	0.431258	0.326745	0.361876	0.345715	0.507676	0.29653	0.31077	0.615656	0.505751	0.585282	0.76253	0.421083	0.488738	0.34788	0.433784	0.358137	0.475759	0.640196	0.518151	0.519056	0.50363	0.533796	0.505742	0.864129	1.01631	0.884549	1.01693	1.39289	1.68544	1.26719	1.59448	0.739164	0.867914	0.95785	1.20991	1.10928	1.01088	0.811849
5784	DAG(16:0/18:2)	Diacylglycerol	Ester	53271	DMS-MS	.	.				0.286323	0.391605	0.236998	0.342346	0.323034	0.605011	0.217758	0.306479	0.385407	0.36055	0.416664	0.55815	0.347891	0.475272	0.284387	0.432232	0.322307	0.51789	0.613077	0.637078	0.549727	0.566105	0.62246	0.566075	0.886532	1.20434	0.874647	0.945946	0.914756	1.49002	1.55508	1.68	0.865187	0.934443	1.16014	1.35515	1.31772	1.63799	0.907263
5785	DAG(16:0/18:3)	Diacylglycerol	Ester	53979	DMS-MS	.	.				0.28776	0.561527	0.317463	0.438832	0.441056	0.644927	0.269985	0.350055	0.758814	0.590739	0.817253	0.828502	0.293938	0.427613	0.436162	0.384873	0.524646	0.554277	0.722646	0.669858	0.649261	0.65878	0.499548	0.516357	0.562497	0.858903	0.546431	0.65983	0.969453	1.40837	1.28001	2.04197	0.731158	1.04278	1.57137	1.07261	1.46004	1.38066	1.30705
5786	DAG(16:0/20:3)	Diacylglycerol	Ester	54501	DMS-MS	.	.				0.728299	0.825642	0.446374	0.372319	0.38085	0.747071	0.474525	0.47495	0.98339	0.878376	1.32969	1.12405	0.555595	0.546648	0.532234	0.775872	0.331959	0.330378	0.738798	0.91245	0.868325	0.992944	0.965366	0.732117	0.460336	0.644685	0.602716	0.624898	0.793815	1.03403	1.76065	2.25457	1.05617	0.92483	1.77253	1.14009	1.57121	1.24477	0.610821
5787	DAG(16:0/20:4)	Diacylglycerol	Ester	53458	DMS-MS	.	.				0.4329	0.601469	0.640374	0.660705	0.493951	0.746795	0.31958	0.361381	0.528536	0.514402	1.23442	1.51311	0.409167	0.645296	0.333603	0.452788	0.252413	0.484445	1.00311	0.839443	0.771271	0.745342	0.934622	0.862127	0.581488	1.05381	0.624545	0.779514	0.561138	0.747666	2.39893	2.76219	1.21723	1.05429	1.0852	1.32928	1.78884	1.20079	0.611262
5788	DAG(16:0/20:5)	Diacylglycerol	Ester	54502	DMS-MS	.	.				0.411673	0.570688	0.431355	0.277272	0.241934	0.64403	0.454724	0.332892	0.762266	0.327282	0.713608	0.776051	0.221078	0.351609	0.223172	0.215248	0.192543	0.487311	0.603119	0.572687	0.647781	0.756459	0.793757	0.192543	0.427294	0.844088	0.55192	0.377063	0.647405	0.837221	2.16326	1.84035	0.802651	0.791488	2.03684	1.78159	1.6381	1.00316	0.743029
5789	DAG(16:0/22:5)	Diacylglycerol	Ester	54326	DMS-MS	.	.				0.332447	0.258232	0.294423	0.408922	0.355391	0.626818	0.419527	0.429574	0.536543	0.25829	0.366752	0.319572	0.414961	0.397919	0.388974	0.578486	0.414106	0.349734	0.7405	0.831944	0.551703	0.738225	0.932704	0.679062	0.476681	1.10715	0.895488	1.03213	0.922241	1.34335	2.04907	2.77984	1.12055	1.43664	1.55079	1.89862	1.20877	0.92007	0.593259
5790	DAG(16:0/22:6)	Diacylglycerol	Ester	53980	DMS-MS	.	.				0.278257	0.330177	0.393065	0.323727	0.283123	0.327392	0.216884	0.296602	0.432595	0.336594	0.391558	0.363486	0.604759	0.608835	0.389319	0.331421	0.331524	0.439713	0.391378	0.504791	0.477535	0.596201	0.507671	0.568453	0.763236	0.948835	0.798197	0.77998	0.819586	0.794551	4.29495	5.23052	2.8972	3.12857	4.04812	5.5235	0.669924	1.18155	0.969826
5791	DAG(16:1/16:1)	Diacylglycerol	Ester	53631	DMS-MS	.	.				0.3499	0.625675	0.387977	0.260054	0.606101	0.699798	0.31017	0.272085	0.367134	0.540033	0.666373	0.796488	0.49185	0.444957	0.351102	0.45743	0.497626	0.513842	1.13782	0.851703	0.789761	0.729471	0.683326	0.685705	1.04512	1.10384	1.04666	1.2881	2.80013	3.03517	1.9395	2.43251	1.21595	1.29727	2.1904	2.9107	0.420792	0.296871	0.716429
5792	DAG(16:1/18:0)	Diacylglycerol	Ester	54129	DMS-MS	.	.				0.415626	0.660128	0.642826	0.41508	0.520076	0.699725	0.587975	0.560852	0.693426	0.57301	0.661772	0.500572	0.525869	0.569977	0.462182	0.527843	0.358769	0.296728	0.826835	0.778954	0.797517	0.732218	0.737912	0.623122	1.0608	0.838323	0.779903	0.901826	1.78219	1.91648	1.68758	1.62399	1.18039	0.951009	1.47939	1.41374	0.753647	1.01993	0.490566
5793	DAG(16:1/18:1)	Diacylglycerol	Ester	54130	DMS-MS	.	.				0.548793	0.733659	0.661731	0.578909	0.568625	0.686619	0.45604	0.487396	0.677434	0.590337	0.50099	0.626818	0.516259	0.745464	0.584868	0.664293	0.621022	0.766559	1.05958	0.899644	0.806988	0.751568	0.690893	0.640058	1.57408	1.65782	1.55655	1.86286	2.56994	2.90424	1.45689	1.72599	0.922943	1.0997	1.52454	1.67215	0.901255	0.929517	1.02079
5794	DAG(16:1/18:2)	Diacylglycerol	Ester	53632	DMS-MS	.	.				0.392503	0.435044	0.46411	0.560598	0.490026	0.806997	0.209628	0.273123	0.364229	0.345068	0.329036	0.381762	0.431114	0.476508	0.460068	0.542931	0.472751	0.6793	0.929009	1.1647	0.846951	0.931053	0.757184	0.738543	1.40399	1.58799	1.17772	1.25332	1.71986	2.19034	1.98744	1.9252	0.965281	1.18088	1.9242	1.8781	0.974236	1.1488	0.860738
5795	DAG(16:1/18:3)	Diacylglycerol	Ester	53981	DMS-MS	.	.				0.507967	0.57753	0.50232	0.704229	1.1121	0.543985	0.517087	0.533619	0.516435	0.670663	0.560362	0.562506	0.414173	0.761186	0.718177	0.743528	0.536885	0.800773	1.02714	1.40892	1.04835	0.723831	0.747448	0.92253	0.498048	0.937335	0.650214	0.714333	1.0185	1.3355	1.30947	1.3963	1	0.991693	2.19634	1.64586	0.926364	0.817122	0.991164
5798	DAG(16:1/20:4)	Diacylglycerol	Ester	53272	DMS-MS	.	.				0.497682	0.531609	1.03187	0.725085	0.630849	1.05952	0.43224	0.289818	0.613218	0.547852	0.783623	0.58026	0.367519	0.536056	0.428492	0.315423	0.470591	0.57302	1.43698	1.49624	1.27647	1.37638	0.9169	1.37319	0.750404	1.12368	0.670569	0.931673	0.984287	1.15771	1.83702	1.687	1.15121	1.11362	1.59458	1.54472	0.842917	0.838293	0.641147
5799	DAG(16:1/22:6)	Diacylglycerol	Ester	53459	DMS-MS	.	.				0.711342	0.544749	0.476459	0.822393	0.459543	0.29996	0.482373	0.589459	0.565063	0.321614	0.473857	0.635151	0.677467	0.617632	0.751873	0.543917	0.633538	0.481752	0.654544	0.880907	0.792176	0.588155	0.828502	0.748393	1.09332	0.907201	0.876261	1.06657	1.63393	1.21196	4.25905	5.31201	3.66452	3.05031	4.46416	6.36061	0.694605	0.829481	1.15109
5800	DAG(18:0/18:1)	Diacylglycerol	Ester	54504	DMS-MS	.	.				0.47407	0.539559	0.365051	0.392227	0.426785	0.617549	0.323769	0.399253	0.591894	0.530038	0.431604	0.721668	0.373988	0.553678	0.363557	0.508186	0.354473	0.501307	0.780362	0.575572	0.580343	0.572441	0.604116	0.615148	0.945169	1.12988	0.901028	1.21247	1.47209	1.9571	1.15179	1.25625	0.699647	0.878889	0.854976	1.08159	1.16091	1.08871	0.867726
5801	DAG(18:0/18:2)	Diacylglycerol	Ester	53273	DMS-MS	.	.				0.36881	0.509434	0.362606	0.397737	0.296913	0.824373	0.245473	0.435837	0.453441	0.465778	0.373114	0.562147	0.338666	0.432486	0.335108	0.516475	0.304988	0.604242	0.753072	0.730239	0.594719	0.597792	0.61426	0.543415	1.02973	1.37911	0.990504	1.14253	1.0547	1.58585	1.33451	1.53981	0.656872	0.863898	0.960063	1.13385	1.52663	1.83051	1.1277
5802	DAG(18:0/18:3)	Diacylglycerol	Ester	53982	DMS-MS	.	.				0.308439	0.6522	0.371285	0.380094	0.593261	0.617615	0.190543	0.385097	0.301964	0.512806	0.241697	0.748892	0.207972	0.709512	0.405666	0.409337	0.289776	0.459217	0.697753	0.887529	0.808127	0.190543	0.80423	0.574481	0.727406	1.02693	0.506554	0.627317	0.651995	1.50219	1.14668	1.3845	0.550069	0.987525	1.53306	0.827818	0.978503	1.40014	1.28148
5803	DAG(18:0/22:6)	Diacylglycerol	Ester	53274	DMS-MS	.	.				0.275649	0.339258	0.188479	0.21942	0.327211	0.221909	0.150978	0.399729	0.3095	0.347598	0.111232	0.585129	0.481287	0.980086	0.382403	0.375432	0.483328	0.435589	0.111232	0.111232	0.387004	0.111232	0.111232	0.618718	0.720232	1.10312	0.324124	0.633888	0.582566	1.20199	3.24678	3.01434	1.35353	1.70482	1.64333	2.48047	0.718944	1.08686	0.468356
5804	DAG(18:1/18:1)	Diacylglycerol	Ester	53275	DMS-MS	.	.				0.41115	0.513344	0.503994	0.467515	0.332965	0.486746	0.454859	0.480386	0.544579	0.527361	0.339201	0.543162	0.409673	0.540094	0.406368	0.55982	0.478146	0.648979	0.942445	0.814115	0.694944	0.673054	0.655183	0.622716	1.30965	1.46686	1.31249	1.49157	1.64116	2.07992	1.13481	1.46356	0.748333	0.893755	0.934614	1.24212	1.25011	1.21208	1.00921
5805	DAG(18:1/18:2)	Diacylglycerol	Ester	53276	DMS-MS	.	.				0.355799	0.455287	0.369297	0.46603	0.336668	0.565367	0.316858	0.410086	0.335661	0.361387	0.254698	0.414677	0.373203	0.482077	0.377618	0.49297	0.43768	0.655099	0.824886	0.972319	0.783451	0.716851	0.728829	0.68778	1.27743	1.52481	1.17301	1.23486	1.06493	1.66155	1.44169	1.82238	0.782023	0.97146	1.17296	1.37974	1.56574	1.9724	1.08933
5806	DAG(18:1/20:1)	Diacylglycerol	Ester	53801	DMS-MS	.	.				0.680219	0.635814	0.753214	0.518375	0.852108	0.793587	0.723784	0.734891	0.918359	0.889695	0.557669	0.614825	0.549421	1.05197	0.4527	0.996086	0.69425	0.679805	1.05124	0.987161	0.717935	0.993313	0.952287	0.860864	1.26526	1.81822	1.19886	1.62935	1.5741	1.75589	1.32835	2.07092	1.04513	1.1542	1.21777	1.75143	1.59342	1.17705	1.02896
5807	DAG(18:1/20:2)	Diacylglycerol	Ester	54327	DMS-MS	.	.				0.62607	0.898651	0.576938	0.616569	0.825132	0.791936	0.783079	0.752328	0.941914	0.943095	0.497564	0.686898	0.780918	0.623985	0.872633	0.776759	0.74233	0.747123	1.48254	1.82039	1.08105	1.34556	1.26399	1.14836	1.28209	1.16223	0.864568	0.884479	1.03539	1.46657	2.10035	2.2348	1.45579	0.884555	1.65865	1.84036	1.41371	1.41751	1.03547
5808	DAG(18:1/20:3)	Diacylglycerol	Ester	53633	DMS-MS	.	.				0.70321	0.865248	0.856052	0.806813	0.604457	0.738435	0.665334	0.644213	0.922013	0.977004	0.71593	0.708893	0.587938	0.633013	0.699377	0.625109	0.654054	0.524206	1.40079	1.88967	1.59559	1.44743	1.26409	1.35032	0.606715	0.937778	0.947802	0.762212	0.91752	1.36503	1.59225	1.98737	1.15625	1.29075	1.65027	1.24291	1.30822	1.24633	0.830671
5809	DAG(18:1/20:4)	Diacylglycerol	Ester	53460	DMS-MS	.	.				0.425488	0.586142	0.759949	0.728206	0.432646	0.838465	0.419642	0.459108	0.455653	0.630416	0.7196	0.804955	0.304422	0.607907	0.342345	0.446504	0.401879	0.535558	1.3689	1.47495	0.965031	1.06803	0.876363	1.1154	0.7048	0.869011	0.682467	0.692738	0.59996	0.87349	1.4392	2.06927	1.11548	1.27798	0.986606	1.31853	1.02003	1.12206	0.692629
5810	DAG(18:1/20:5)	Diacylglycerol	Ester	53277	DMS-MS	.	.				0.623605	0.890458	0.41014	0.870517	0.52362	0.890539	0.387739	0.683111	0.487767	0.551463	0.454381	0.759038	0.250295	0.618835	0.510725	0.497401	0.407853	0.86527	0.979318	0.887891	0.851324	0.808342	1.01029	1.24063	0.567834	0.748588	0.683634	0.676686	0.75303	1.20137	1.48152	1.68502	0.825573	1.24637	1.91939	2.35066	1.62901	1.68427	1.15109
5811	DAG(18:1/22:4)	Diacylglycerol	Ester	53278	DMS-MS	.	.				0.741547	0.729999	0.657537	1.05347	0.652219	1.30735	0.47513	0.4654	0.889809	0.99685	0.524866	0.680945	0.913359	0.901315	0.978725	0.849115	0.828606	1.48868	0.93005	1.09022	1	0.859005	0.733459	0.924876	0.678944	1.04966	1.12586	0.71755	0.95466	1.17074	1.47321	2.16853	1.47223	1.24337	1.40561	1.09334	1.09926	1.07895	1.19614
5812	DAG(18:1/22:5)	Diacylglycerol	Ester	53802	DMS-MS	.	.				0.443239	0.595715	0.449292	0.527925	0.300067	0.607935	0.270317	0.346376	0.356472	0.281756	0.162886	0.26293	0.409977	0.619018	0.5181	0.562781	0.487724	0.370878	1.2321	1.19639	0.840768	1.04118	0.975566	0.855085	1.01042	1.13664	1.16803	1.24412	1.08128	1.33876	2.11174	3.0579	1.53536	1.62873	1.97775	1.98486	1.07598	0.938246	0.793491
5813	DAG(18:1/22:6)	Diacylglycerol	Ester	53461	DMS-MS	.	.				0.130454	0.351947	0.324177	0.411224	0.246889	0.374923	0.192919	0.317821	0.178282	0.232242	0.164245	0.348918	0.33794	0.525207	0.36437	0.401744	0.244755	0.348806	0.575356	0.800432	0.51276	0.789441	0.555126	0.711736	0.745884	0.831296	0.907226	0.875066	0.665592	0.812157	4.52716	5.94322	3.57198	3.4684	4.38565	5.65716	0.88982	1.05582	1.10829
5814	DAG(18:2/18:3)	Diacylglycerol	Ester	53279	DMS-MS	.	.				0.279567	0.63337	0.477441	0.546302	0.460907	0.680576	0.222052	0.409598	0.26618	0.383824	0.307272	0.601473	0.264396	0.404806	0.315167	0.512357	0.559071	0.626327	0.948507	1.35852	0.795254	1.00873	0.814642	1.08587	0.728018	1.22583	0.61218	1.00834	0.661318	1.13428	0.85619	2.15265	0.741969	1.20817	1.3967	1.32367	1.76436	1.92993	1.15617
5815	DAG(18:2/20:3)	Diacylglycerol	Ester	54132	DMS-MS	.	.				0.699726	1.1256	0.887052	0.846029	0.450091	0.639154	0.573991	0.506377	0.530623	0.71587	0.474363	0.604637	0.408173	0.44528	0.402378	0.519492	0.509204	0.476484	1.48617	2.14455	1.23242	1.68154	1.23455	1.51763	0.528476	1.05803	0.536904	0.591894	0.612261	0.788097	1.18199	1.80074	1.244	1.10559	1.34094	1.3174	1.45916	1.43616	0.691816
5816	DAG(18:2/20:4)	Diacylglycerol	Ester	53462	DMS-MS	.	.				0.392649	0.564471	0.597149	0.653419	0.379208	0.695751	0.259553	0.443079	0.259064	0.62028	0.483363	0.662776	0.254057	0.511814	0.261473	0.455952	0.403844	0.772801	1.40851	1.52465	0.922978	1.3846	0.846707	1.15933	0.789381	1.23577	0.691084	0.843747	0.360362	0.823655	1.26652	2.17679	1.02312	1.26307	0.967216	1.33298	1.2006	1.36786	0.625692
5817	DAG(18:2/20:5)	Diacylglycerol	Ester	54505	DMS-MS	.	.				0.4205	0.685687	0.338978	0.703306	0.481668	0.969653	0.32411	0.435524	0.257235	0.305849	0.254046	0.377413	0.149606	0.521859	0.268143	0.292583	0.322377	0.455399	0.897736	0.808825	0.988977	1.20411	1.10461	1.10696	0.602732	1.06441	0.393387	0.72431	0.885908	0.95906	1.14712	1.61621	0.812421	1.26875	1.48511	2.11704	1.57756	1.36358	1.20219
5818	DAG(18:2/22:4)	Diacylglycerol	Ester	54133	DMS-MS	.	.				0.568777	1.12622	1.00947	0.781617	0.677772	1.56953	0.568883	0.348746	0.944595	0.612246	0.573569	0.950568	0.776555	0.890499	0.683576	1.09735	1.13316	1.10501	0.765878	1.06403	1.02367	1.01266	0.794529	1.09031	0.287205	0.624213	0.833213	0.436877	0.834599	0.946383	1.01129	1.48383	1.53506	1.05778	1.02287	0.953527	1.6217	1.4773	0.929523
5819	DAG(18:2/22:5)	Diacylglycerol	Ester	53463	DMS-MS	.	.				0.386555	0.508921	0.6875	0.389306	0.637069	0.811033	0.237486	0.309493	0.179985	0.189681	0.135398	0.126212	0.251101	0.450512	0.43191	0.478208	0.340968	0.771607	1.05426	0.934133	0.901324	1.21436	0.712332	1.14453	0.736701	0.907673	1.05359	0.879181	0.540492	1.06176	2.11804	3.18177	1.49073	1.48102	2.09335	1.76906	1.26222	1.01744	1.0016
5820	DAG(18:2/22:6)	Diacylglycerol	Ester	54506	DMS-MS	.	.				0.126016	0.242247	0.358729	0.394081	0.219805	0.405792	0.10846	0.208848	0.127054	0.160244	0.125919	0.114643	0.331473	0.58428	0.466187	0.289069	0.115741	0.329998	0.69666	0.80417	0.505966	0.768422	0.533219	0.636863	0.509114	0.953199	0.58666	0.656005	0.55504	1.00642	3.85467	4.65232	3.516	3.40033	3.63953	5.63335	0.919647	1.19549	1.2711
5828	DCER(22:0)	Dihydroceramides	DCER	53465	DMS-MS	.	.				0.930159	1.03613	0.624441	1.03762	0.922868	1.02816	1.16135	0.821885	1.28442	1.38683	1.18183	0.706949	0.89909	1.04597	0.909997	0.921149	0.762283	0.68495	0.78713	0.555781	0.75539	0.90455	0.677382	0.776942	0.796946	1.33591	0.999376	1.11747	1.64425	1.22641	0.852497	1.28449	0.930665	0.724406	0.762161	0.740073	1.28956	1.19073	1.73887
5829	DCER(22:1)	Dihydroceramides	DCER	53804	DMS-MS	.	.				0.839878	1.08098	0.718295	0.706078	0.677836	0.884926	0.290649	0.463539	0.597451	0.470126	0.927275	0.759238	0.41562	0.742097	0.76039	0.935141	0.657455	0.671488	0.290649	0.51404	0.290649	0.290649	0.290649	0.290649	1.08804	1.00494	1.20102	1.16626	0.821611	1.43995	0.290649	0.848954	0.290649	0.651807	0.662705	0.290649	0.505331	0.577954	0.631836
5830	DCER(24:0)	Dihydroceramides	DCER	54328	DMS-MS	.	.				1.18002	1.3783	0.869739	0.565476	0.925522	0.686061	0.676131	0.696215	0.984236	0.946826	0.818338	0.792317	0.744834	0.867289	0.721378	0.961576	0.769458	0.804009	0.629849	0.629754	0.701838	1.08999	0.644448	0.845928	0.669856	1.03749	0.982676	0.896784	0.991214	1.5522	0.909966	0.981454	0.861162	0.904329	0.807073	0.752907	0.747487	1.58769	1.0916
5831	DCER(24:1)	Dihydroceramides	DCER	53466	DMS-MS	.	.				0.677875	0.895358	0.557493	0.936645	0.899175	0.911221	0.722126	0.612775	0.780848	0.892557	0.937487	0.727591	0.723313	0.931312	0.6437	1.04479	0.567968	0.568778	0.691334	0.936503	0.985131	0.953099	0.798707	0.947031	0.873001	1.14786	0.945721	1.21197	1.14675	1.25659	1.10654	1.05652	0.867858	0.925944	0.83817	1.07296	0.879447	0.905689	0.905792
5834	FFA(12:0)	Free Fatty Acids	Free Fatty Acids	54508	DMS-MS	.	.				0.822119	0.629252	1.09922	0.841436	0.841565	0.721917	1.10309	0.755104	1.09251	0.715886	1.74725	1.1574	0.826538	0.780427	0.924976	0.849863	0.840972	0.934981	1.33616	2.42407	1.29799	0.316225	2.28558	0.492569	1.03683	0.727891	0.803417	0.659745	1.47249	0.752307	1.26643	0.57912	1.01324	0.703482	1.224	0.49578	1.02753	0.631349	0.795062
5835	FFA(24:1)	Free Fatty Acids	Free Fatty Acids	54140	DMS-MS	.	.				0.618925	0.550202	0.946525	0.734781	0.686225	0.567818	1.2204	0.744007	0.863996	0.651657	0.778128	0.694459	0.717949	0.693028	0.66348	0.52296	0.532598	0.647068	1.31019	1.08955	0.835762	0.475713	0.803274	0.449752	0.830441	0.658541	0.938762	0.888745	0.918075	0.647434	1.11142	0.686919	0.948927	0.724857	1.10207	0.623857	0.75743	0.63151	0.529193
5836	FFA(14:1)	Free Fatty Acids	Free Fatty Acids	53985	DMS-MS	.	.				0.731719	0.640845	1.56046	1.03135	0.899405	0.746299	1.10028	0.72807	1.10895	0.745444	1.5698	0.900268	0.831483	0.66842	0.894543	0.740257	0.906801	0.977743	1.35168	1.92603	1.3602	0.515488	1.75153	0.592477	1.27267	0.813835	1.19687	0.631036	1.25653	0.609869	1.38557	0.741656	1.28913	0.917742	1.35949	0.756674	0.923713	0.667764	1.08093
5837	FFA(15:0)	Free Fatty Acids	Free Fatty Acids	54135	DMS-MS	.	.				0.861635	0.740879	1.08043	0.924494	0.852808	0.663632	1.06222	0.677832	1.09992	0.720088	1.36883	0.975504	0.926224	0.812869	0.732796	0.854628	0.767348	1.0232	1.2163	1.37116	1.08209	0.410885	1.59414	0.454017	1.00053	0.758897	1.05759	0.63635	0.919481	0.684818	0.907588	0.661012	0.731591	0.727937	0.806656	0.579369	0.967099	0.612022	0.913007
5838	FFA(16:0)	Free Fatty Acids	Free Fatty Acids	53986	DMS-MS	.	.				0.6369	0.613828	1.14811	0.718456	0.761584	0.529608	1.18358	0.530494	0.843332	0.58159	1.06112	0.693739	0.74601	0.643391	0.585483	0.487245	0.557681	0.575081	1.75021	1.91201	1.39638	0.368103	1.93039	0.435833	1.28699	0.60172	1.34506	0.614636	1.21868	0.618388	1.24893	0.479833	1.11055	0.441626	0.922754	0.36767	0.777719	0.505294	0.620465
5839	FFA(16:1)	Free Fatty Acids	Free Fatty Acids	54136	DMS-MS	.	.				0.691492	0.627646	1.74105	0.843392	0.841928	0.505053	1.65533	0.571929	1.09077	0.545388	1.23837	0.562981	0.794291	0.576342	0.737955	0.495511	0.666889	0.603864	2.16274	2.4647	2.36965	0.347596	2.64517	0.422512	1.90769	0.761382	1.81923	0.783639	1.86869	0.691854	1.9205	0.466571	1.83303	0.347652	1.27301	0.324913	0.764006	0.541749	0.736272
5840	FFA(17:0)	Free Fatty Acids	Free Fatty Acids	53468	DMS-MS	.	.				0.916401	0.790263	1.02798	0.88213	0.983743	0.736147	1.03052	0.717124	0.985254	0.73638	1.12494	0.821056	0.951851	0.889068	0.734828	0.75826	0.716049	0.787778	1.14016	1.22028	1.07245	0.464011	1.24805	0.571495	1.0414	0.685035	1.08186	0.771262	0.986207	0.698212	0.900247	0.625674	0.857113	0.695195	0.814287	0.563682	0.91437	0.670193	0.778283
5841	FFA(18:0)	Free Fatty Acids	Free Fatty Acids	53805	DMS-MS	.	.				0.729116	0.593873	1.05587	0.843806	0.822641	0.548902	1.12048	0.60112	0.731567	0.569255	0.920195	0.722942	0.721704	0.701245	0.579587	0.514882	0.493416	0.615385	1.45236	1.56619	1.23368	0.393953	1.32489	0.53608	1.11567	0.577181	1.13248	0.719184	1.02543	0.600185	1.13411	0.569879	0.948551	0.590309	0.897774	0.421188	0.88669	0.515079	0.543334
5842	FFA(18:1)	Free Fatty Acids	Free Fatty Acids	53469	DMS-MS	.	.				0.542076	0.484678	1.18365	0.727765	0.639356	0.424141	1.29745	0.631194	0.707455	0.561241	0.863878	0.691451	0.534886	0.61056	0.487632	0.452069	0.411515	0.558214	1.89452	2.11829	1.6035	0.339161	1.96204	0.442232	1.42289	0.576392	1.39733	0.712743	1.2591	0.615568	1.20022	0.548332	1.12315	0.454378	0.791212	0.335621	0.737865	0.447122	0.487617
5843	FFA(18:2)	Free Fatty Acids	Free Fatty Acids	53635	DMS-MS	.	.				0.577947	0.513586	1.16976	0.800221	0.638596	0.494387	1.13049	0.640795	0.671678	0.653016	0.785779	0.738031	0.543345	0.699676	0.489592	0.540851	0.517625	0.734087	1.97487	2.39671	1.74674	0.393649	2.14666	0.5416	1.23178	0.5971	1.15297	0.652589	1.06076	0.649311	1.35081	0.625781	1.24128	0.523861	0.946156	0.415094	0.879462	0.606363	0.536645
5844	FFA(18:3)	Free Fatty Acids	Free Fatty Acids	53282	DMS-MS	.	.				0.601835	0.579075	1.2907	0.914546	0.70338	0.565969	1.36427	0.860477	0.762247	0.902151	1.03428	1.14279	0.583948	0.954431	0.501604	0.702035	0.517039	0.94686	1.45283	2.12498	1.45546	0.382918	1.75855	0.516772	1.24809	0.677614	1.07265	0.706318	1.15668	0.83309	1.19684	0.717593	1.14406	0.624451	0.945036	0.473634	0.875065	0.670739	0.589002
5845	FFA(18:4)	Free Fatty Acids	Free Fatty Acids	53636	DMS-MS	.	.				0.825762	0.86069	1.28199	1.22927	1.25744	0.98411	1.15378	0.867115	1.04091	0.906467	1.1671	0.886438	0.939742	1.00737	0.665898	0.756514	0.743641	0.904651	1.06831	1.03276	0.759776	0.574042	0.871455	0.48122	1.03765	0.708586	1.02496	0.855269	1.10157	0.74091	1.02963	0.685804	1.10537	0.747708	1.1476	0.686334	0.862402	0.776773	0.916204
5846	FFA(20:0)	Free Fatty Acids	Free Fatty Acids	53470	DMS-MS	.	.				1.13074	0.799033	1.00974	0.998491	1.09835	0.765009	1.69175	1.0644	1.71012	1.15433	1.56509	1.21301	1.84224	1.52283	0.930474	0.970358	0.751648	0.879377	1.1357	1.12605	1.09069	0.631433	1.03038	0.760658	0.774091	0.767459	1.11648	1.10021	1.14926	0.9961	0.881019	0.759586	0.802778	0.82197	0.928432	0.706503	0.892545	0.682	0.793578
5847	FFA(20:1)	Free Fatty Acids	Free Fatty Acids	53987	DMS-MS	.	.				0.627648	0.519155	0.925715	0.74148	0.704881	0.487217	1.32868	0.718442	0.749343	0.570049	0.871413	0.683834	0.634104	0.594433	0.523052	0.490696	0.507767	0.602904	1.68092	1.32563	1.3379	0.383622	1.5864	0.486136	1.06331	0.631488	1.23706	0.980672	1.01454	0.58965	1.12132	0.562719	1.02805	0.476653	0.849537	0.42763	0.828591	0.545147	0.535925
5848	FFA(20:2)	Free Fatty Acids	Free Fatty Acids	54137	DMS-MS	.	.				0.6819	0.476835	0.985555	0.716287	0.720051	0.516513	0.986319	0.502184	0.722368	0.508421	0.719978	0.540182	0.608894	0.536284	0.566671	0.496827	0.501629	0.574382	2.07179	1.95281	1.73108	0.5055	1.86116	0.588895	1.16371	0.6443	1.16489	0.803186	1.02594	0.627068	1.72498	0.731522	1.53128	0.615363	1.26745	0.512975	0.931008	0.6085	0.564163
5849	FFA(20:3)	Free Fatty Acids	Free Fatty Acids	54138	DMS-MS	.	.				0.702965	0.609302	1.09955	0.744117	0.794378	0.751062	0.949913	0.610681	0.801437	0.669866	0.677953	0.57233	0.790755	0.768007	0.690719	0.603487	0.625734	0.853542	1.55485	1.60316	1.27938	0.680231	1.46198	0.690419	0.998454	0.734472	1.00914	0.937298	1.00635	0.676472	1.40144	0.777341	1.32289	0.779334	1.1352	0.58533	0.803094	0.79073	0.669554
5850	FFA(20:4)	Free Fatty Acids	Free Fatty Acids	53471	DMS-MS	.	.				0.745198	0.791527	1.09663	0.792459	0.810537	0.645397	1.08674	0.611075	0.734501	0.657675	0.664079	0.579513	0.744405	0.781454	0.879676	0.626415	0.582145	0.717567	1.7457	1.79777	1.43192	0.63184	1.47005	0.676513	1.17431	0.781945	1.06208	0.697965	0.996474	0.651218	1.71022	0.888329	1.85797	0.93084	1.52666	0.713619	0.872983	0.739158	0.554184
5851	FFA(20:5)	Free Fatty Acids	Free Fatty Acids	54329	DMS-MS	.	.				0.781019	0.690242	0.970778	0.803909	0.825154	0.707398	0.964057	0.638385	0.757087	0.687659	0.759376	0.64114	0.734023	0.766929	0.657048	0.594386	0.628894	0.700434	1.00627	1.09975	0.986386	0.588028	1.14789	0.849045	1.04366	0.608709	0.943791	0.6754	0.9819	0.608082	1.8439	1.16192	1.89799	1.15458	2.10479	1.25399	0.990507	0.756193	0.819109
5852	FFA(22:0)	Free Fatty Acids	Free Fatty Acids	54139	DMS-MS	.	.				0.752146	0.561527	1.20627	1.16878	0.953974	0.829526	1.0373	0.813136	1.05162	0.816105	0.529004	0.573657	0.885521	1.43619	0.478471	0.465274	0.430675	1.17616	0.991275	1.07892	1.11844	1.00571	0.690152	0.890433	0.567934	1.01094	0.557314	0.996755	0.893586	1.13982	1.07453	0.709611	1.02125	0.974158	1.54252	0.95857	1.07322	1.16305	1.04765
5853	FFA(22:1)	Free Fatty Acids	Free Fatty Acids	53472	DMS-MS	.	.				0.49621	0.395935	1.00542	0.528621	0.528012	0.419711	1.24344	0.511868	0.804395	0.539935	0.829765	0.561311	0.652948	0.594145	0.587122	0.373873	0.457336	0.541358	1.51929	1.58511	1.04166	0.366715	1.20908	0.396433	0.854077	0.523046	0.974205	0.639308	0.982437	0.498223	1.22355	0.521458	1.04489	0.520541	1.09972	0.395865	0.627143	0.478558	0.450684
5854	FFA(22:2)	Free Fatty Acids	Free Fatty Acids	53283	DMS-MS	.	.				0.588949	0.479837	1.28312	0.630879	0.633454	0.467922	1.41132	0.645503	0.915557	0.566535	0.863654	0.485441	0.704006	0.548077	0.711831	0.491146	0.557206	0.604039	1.76071	1.78494	1.58578	0.477797	1.7127	0.445113	1.10223	0.620482	1.12942	0.7783	1.28883	0.608655	1.69166	0.571197	1.48005	0.657248	1.32113	0.557969	0.669048	0.544032	0.584505
5855	FFA(22:4)	Free Fatty Acids	Free Fatty Acids	53637	DMS-MS	.	.				0.577908	0.419572	0.941171	0.649031	0.728095	0.444838	0.924057	0.53994	0.666276	0.471854	0.678678	0.514904	0.624394	0.585384	0.648202	0.459812	0.494275	0.517405	2.07483	2.13857	1.85914	0.61976	1.91269	0.653811	1.07883	0.641899	1.02252	0.68823	0.926202	0.571859	1.56564	0.763126	1.63645	0.69863	1.16486	0.510826	0.664034	0.520019	0.504272
5856	FFA(22:5)	Free Fatty Acids	Free Fatty Acids	54509	DMS-MS	.	.				0.665761	0.433199	1.05094	0.734974	0.717689	0.465101	0.998608	0.502889	0.647342	0.485255	0.681549	0.486088	0.706811	0.710498	0.726439	0.480359	0.485776	0.533268	2.094	2.21373	1.86248	0.678939	1.83266	0.67973	1.21003	0.686856	1.02977	0.649914	0.976798	0.611733	1.9503	0.918576	2.05224	0.87458	1.7202	0.661574	0.891721	0.510702	0.508032
5857	FFA(22:6)	Free Fatty Acids	Free Fatty Acids	53806	DMS-MS	.	.				0.588303	0.425096	0.838596	0.610129	0.591862	0.404225	0.917759	0.509438	0.538558	0.49496	0.559534	0.460064	0.722946	0.814493	0.695102	0.529443	0.480014	0.565172	1.53641	1.68549	1.28479	0.551876	1.21392	0.62418	1.10727	0.659221	0.82219	0.523021	0.775727	0.529239	3.52295	1.78943	3.50144	1.60912	3.42797	1.29031	1.21048	0.72314	0.652147
5858	FFA(24:0)	Free Fatty Acids	Free Fatty Acids	53807	DMS-MS	.	.				0.922242	1.13519	0.95926	1.21638	0.993566	1.1092	1.32145	1.24697	1.35342	1.3486	0.903937	1.49654	0.983532	1.29589	0.775404	0.962507	0.838181	1.19355	0.839405	0.844246	0.596027	0.727254	0.863268	0.794173	0.687346	0.702707	0.808594	0.970563	0.873379	0.861212	0.844268	0.898436	0.819242	1.03297	0.895602	0.975593	0.83471	0.85825	0.757631
5859	FFA(14:0)	Free Fatty Acids	Free Fatty Acids	53467	DMS-MS	.	.				0.711197	0.509851	1.22878	0.803805	0.701565	0.583986	1.20404	0.586587	1.14248	0.632382	1.67517	0.945624	0.759431	0.631913	0.813974	0.639185	0.76249	0.831154	1.74001	2.36416	1.60976	0.322846	2.51586	0.482609	1.10279	0.65677	0.95661	0.52927	1.10224	0.603271	1.19012	0.455183	1.09659	0.498806	0.98156	0.368517	0.882427	0.513014	0.830682
5861	HCER(16:0)	Hexosylceramides	HCER	53809	DMS-MS	.	.				1.00794	1.09045	1.0534	1.18399	0.978745	1.05506	1.11779	0.987867	1.1216	1.10767	1.02927	0.935968	0.818764	0.989945	0.868301	0.945623	0.841762	0.874653	0.743331	0.802367	0.91479	0.875316	0.795081	0.918874	0.845681	0.95046	1.16468	1.02479	0.981031	1.02757	1.15789	1.19543	1.06781	1.12369	1.06978	1.07885	0.96529	0.995046	1.0491
5862	HCER(18:0)	Hexosylceramides	HCER	53638	DMS-MS	.	.				1.19317	1.53545	1.38482	1.66506	1.25148	1.43567	1.01505	0.963684	1.18817	1.26126	1.32519	0.982409	0.785985	1.41502	0.874957	0.926767	1.07021	1.19192	0.665995	0.862666	0.637068	0.776218	0.812117	0.924155	1.04397	1.05114	1.20355	1.28258	0.981514	1.00941	1.56522	1.26131	1.13139	1.08188	1.19719	1.58885	0.837262	1.03283	1.08806
5864	HCER(20:0)	Hexosylceramides	HCER	53639	DMS-MS	.	.				1.116	1.40449	0.983393	1.01028	0.820178	1.13162	1.27544	1.31769	1.78319	1.89792	1.18585	1.14893	0.812163	0.762435	0.826373	0.811393	0.993192	0.812233	0.708491	0.718759	0.693509	0.872577	0.683302	0.760215	0.897188	1.21899	1.26302	1.12866	1.21258	1.15991	0.986505	1.17409	1.2666	1.22751	1.53748	1.37541	1.02018	1.04923	1.39853
5866	HCER(22:0)	Hexosylceramides	HCER	53473	DMS-MS	.	.				0.978539	1.11766	1.02892	1.14031	1.15763	1.15094	1.5386	1.49907	1.50492	1.40353	1.35418	1.33089	0.761448	0.854145	0.91842	0.933782	0.92789	1.03032	0.620123	0.70784	0.725544	0.678122	0.746158	0.778064	0.992512	1.29517	1.12142	1.10043	1.0511	1.04269	1.04479	1.11055	1.05432	0.930773	1.16557	1.05055	1.27715	1.15332	1.18217
5867	HCER(22:1)	Hexosylceramides	HCER	53474	DMS-MS	.	.				0.889385	0.79927	1.23822	1.02058	0.596988	1.08843	0.893847	0.792641	1.26971	0.891408	0.867017	0.651054	1.0236	0.967804	0.962629	0.829199	1.00035	0.959938	0.763746	0.905745	0.800523	0.966032	0.657407	0.725259	0.874658	0.949955	1.01235	1.08559	0.967674	1.02982	1.41057	1.31011	1.12074	0.851928	1.06335	1.21836	0.913237	1.40073	0.742526
5868	HCER(24:0)	Hexosylceramides	HCER	54511	DMS-MS	.	.				1.08425	1.19566	1.27553	1.24143	1.15875	1.28419	1.56606	1.36484	1.38354	1.43907	1.31605	1.32191	0.836737	0.984609	1.16735	0.972976	0.892748	0.958582	0.678532	0.758007	0.793603	0.677374	0.802288	0.852373	1.03696	1.27038	1.15037	1.22866	1.13862	1.24892	1.20222	1.17739	1.2009	1.03459	1.33351	1.17845	1.34927	1.26277	1.2823
5869	HCER(24:1)	Hexosylceramides	HCER	54512	DMS-MS	.	.				1.04754	1.2337	1.44575	1.4072	1.00437	1.0361	1.34687	1.14257	1.26164	1.2105	1.23346	1.21108	1.03589	1.02135	1.05169	1.09425	0.922547	1.02853	0.798879	0.889558	0.871335	0.75621	0.98535	1.01706	1.06053	1.26465	1.20345	1.12825	1.07635	1.00721	1.46943	1.48558	1.44263	1.34269	1.81765	1.50604	1.10882	1.16546	1.12159
5875	LCER(14:0)	Lactosylceramide	LCER	53284	DMS-MS	.	.				1.83651	1.01646	0.94106	1.36546	1.16364	1.46314	1.26652	0.714008	1.08829	1.04412	1.25021	1.22114	1.10629	2.08438	1.3097	1.83374	1.82676	1.18337	1.06843	1.30386	1.2381	1.26351	1.29795	1.53922	0.652051	0.822974	0.596557	1.13854	0.860082	0.453909	0.795766	0.727461	0.749153	1.32726	0.890335	0.936031	1.81166	1.75558	1.87878
5876	LCER(16:0)	Lactosylceramide	LCER	54141	DMS-MS	.	.				1.32279	1.24811	1.40486	1.41111	1.24412	1.28233	1.11599	1.14047	1.3478	1.25231	1.00321	1.1226	1.4949	1.44961	1.20089	1.46342	1.23398	1.22631	1.18403	1.06809	1.16077	1.1723	1.2291	1.24928	1.16142	0.99332	1.0517	1.03037	0.893969	1.00064	1.05876	0.968956	1.09222	1.04428	0.980632	0.939477	1.69499	1.65092	1.55004
5878	LCER(18:1)	Lactosylceramide	LCER	53476	DMS-MS	.	.				1.0932	0.916244	1.49124	1.03999	0.701989	1.72228	1.33112	1.4167	1.10246	0.925493	0.917566	0.740224	1.22788	0.804722	0.572855	1.13637	0.68948	0.477991	0.477991	0.969821	0.75159	0.794183	1.05686	1.17407	1.07622	0.729477	1.05333	1.39976	0.816828	0.879401	1.06518	0.701582	0.477991	1.16531	0.970575	0.999566	0.949332	1.63833	1.16856
5883	LCER(18:0)	Lactosylceramide	LCER	53475	DMS-MS	.	.				0.817935	0.714382	1.14599	1.00591	0.843134	0.769479	0.472721	0.736013	1.10066	1.02399	0.644859	0.88975	0.551328	1.09308	0.532315	0.903109	0.789673	0.69688	1.00814	1.01728	0.846627	1.16369	1.00822	0.781887	0.488915	0.728294	0.760205	0.717807	0.745599	0.721403	0.881196	1.01564	0.846476	0.93148	0.725744	0.705938	0.875716	0.971524	1.19162
5887	LPC(15:0)	Lysophosphatidylcholine	Ester	53286	DMS-MS	.	.				1.38768	1.34446	1.21749	1.25469	1.22283	1.14741	0.994562	0.883152	1.70334	1.26625	0.917877	0.834946	1.60697	2.02624	1.97708	1.86618	1.45111	1.66547	0.792465	0.551793	0.513478	0.56115	0.606465	0.596783	0.955432	0.804428	0.879392	0.92544	1.00663	0.849706	1.1301	1.14856	1.29245	1.09052	1.65249	1.25412	1.18654	1.09553	1.47092
5888	LPC(16:0)	Lysophosphatidylcholine	Ester	53287	DMS-MS	.	.				1.05044	1.09322	0.96529	1.04255	0.971541	1.02742	0.857607	0.806423	1.1251	0.943439	0.827249	0.776975	1.03029	1.14051	1.23541	1.35628	1.10788	1.15089	0.835641	0.824687	0.772949	0.769235	0.70562	0.789259	1.06398	1.22226	0.901726	1.01333	1.26703	1.36453	1.16896	1.08911	0.933629	0.904333	1.33833	1.25936	1.12899	1.19038	1.05375
5889	LPC(16:1)	Lysophosphatidylcholine	Ester	53479	DMS-MS	.	.				1.07387	1.19624	1.0462	1.0963	1.14935	1.30326	0.989277	0.862537	1.47399	1.15631	1.14018	1.2124	1.5269	1.54386	1.45985	1.50599	1.09159	1.1761	0.673984	0.632873	0.655576	0.675306	0.743943	0.674176	0.946593	1.11877	1.11484	1.06475	1.90379	1.89426	1.46897	1.38303	0.996435	0.970463	1.50414	1.38812	0.78599	0.875812	0.826354
5890	LPC(17:0)	Lysophosphatidylcholine	Ester	54143	DMS-MS	.	.				1.48732	1.56187	1.16882	1.42202	1.29309	1.31048	0.872038	0.811898	1.74904	1.48788	1.07866	0.916822	1.5565	1.94706	1.9739	2.26231	1.57839	1.64951	0.980166	0.866407	1.01911	0.861183	0.959981	1.00016	0.999837	1.05913	0.829193	1.03986	0.956876	1.01538	1.09218	1.02891	1.18255	1.03449	1.31156	1.25962	1.64294	1.71133	1.88603
5891	LPC(18:0)	Lysophosphatidylcholine	Ester	54144	DMS-MS	.	.				1.12113	1.25241	0.971826	1.08103	1.06238	1.10404	0.997984	0.914084	1.43397	1.06373	0.971569	0.875495	0.884348	0.986648	1.14369	1.3411	1.12755	1.21299	0.965936	0.865801	0.87865	0.879556	0.857231	0.863083	1.00414	1.01499	0.820627	0.909308	1.05072	1.03755	1.15966	0.980457	0.806326	0.751497	1.18635	1.10938	1.44496	1.61367	1.38852
5892	LPC(18:1)	Lysophosphatidylcholine	Ester	54145	DMS-MS	.	.				1.41922	1.5457	1.40731	1.45405	1.27088	1.27684	2.01562	1.73065	2.48942	1.9229	1.68427	1.67586	1.5135	1.63944	1.50008	1.68628	1.23949	1.32963	0.946195	0.813894	0.831875	0.829825	0.883268	0.969636	1.05544	0.965055	0.973699	0.965924	1.40515	1.32085	1.17978	1.02463	0.81087	0.745353	1.19049	1.06559	1.28564	1.36354	1.16783
5893	LPC(18:2)	Lysophosphatidylcholine	Ester	54331	DMS-MS	.	.				1.56467	1.82907	1.74932	1.91339	1.23447	1.30741	1.89407	1.6328	2.59879	2.05281	1.74552	2.0407	1.70942	2.03111	1.69198	2.00339	1.62398	1.82312	0.716456	0.601599	0.702475	0.720253	0.831071	0.866933	0.876641	0.8617	0.826508	0.855186	1.11846	1.16072	1.04485	0.960224	0.684609	0.727201	1.15856	1.07394	1.85748	1.96832	1.17713
5894	LPC(18:3)	Lysophosphatidylcholine	Ester	54513	DMS-MS	.	.				1.90312	1.97513	1.487	1.59405	1.9366	1.86226	1.74873	1.13502	2.82611	1.92849	1.91506	2.19638	1.53825	1.66977	1.20742	1.22481	1.52279	1.45438	0.416191	0.325768	0.382057	0.375324	0.550839	0.60709	0.656135	0.52867	0.663076	0.616961	1.12234	1.20558	0.703845	0.62892	0.609305	0.787716	0.922798	1	1.09445	1.20318	1.41153
5897	LPC(20:1)	Lysophosphatidylcholine	Ester	53813	DMS-MS	.	.				0.698906	0.713873	0.822577	1.07571	0.805473	0.585231	1.25531	1.30676	1.3042	1.2571	0.992423	0.976293	0.578662	0.715045	1.07075	1.12275	0.953226	0.899198	0.486682	0.486682	0.774846	0.486682	0.486682	1.0474	1.03011	1.03457	0.801314	0.663674	0.833647	0.667619	0.486682	0.486682	0.486682	0.486682	0.486682	0.959872	1.41277	1.15559	1.05933
5898	LPC(20:2)	Lysophosphatidylcholine	Ester	53990	DMS-MS	.	.				1.2546	1.22298	1.15745	1.16388	1.04987	1.33689	1.22076	0.863731	1.7938	1.24376	1.17602	1.38766	1.06679	1.05366	1.5654	1.51633	1.0912	1.42339	0.829352	0.791562	0.517669	0.744205	1.20351	1.01965	0.891623	0.642144	0.567896	0.700489	1.09482	0.74189	0.891054	0.852157	0.7784	0.694183	0.935795	0.724997	1.19565	1.3453	0.933956
5899	LPC(20:3)	Lysophosphatidylcholine	Ester	54146	DMS-MS	.	.				1.3148	1.52293	1.30438	1.44739	1.21424	1.25826	1.13032	0.872227	1.9301	1.26676	1.32612	1.51622	1.02855	1.06137	1.32931	1.39446	0.907645	1.09509	0.644776	0.514986	0.817862	0.759355	1.09986	0.926603	0.851302	0.762665	0.822791	0.780281	1.27561	1.18689	1.06105	0.837178	0.706304	0.742189	0.826638	0.718238	1.19657	1.17067	1.0317
5900	LPC(20:4)	Lysophosphatidylcholine	Ester	53481	DMS-MS	.	.				0.959366	0.994314	1.25841	1.50566	0.91792	0.854276	1.63209	1.32275	2.08823	1.45223	1.34505	1.45033	1.07837	1.11256	1.13156	1.15701	0.783465	0.875475	0.872235	0.767632	0.821351	0.754321	0.97604	0.895376	0.845218	0.736523	0.786789	0.705361	1.00569	0.945178	1.38186	1.27973	0.984695	0.932906	1.21728	1.08104	1.13948	1.23663	1.01898
5906	LPC(22:5)	Lysophosphatidylcholine	Ester	54333	DMS-MS	.	.				0.931025	1.31898	1.45688	1.4551	0.692435	0.648061	1.47182	0.99122	1.83148	1.08013	1.25483	1.31658	0.977122	1.01313	1.00619	0.936547	0.846717	0.815665	0.752012	0.895127	1.09264	0.367765	0.985168	0.892523	0.952439	0.994607	0.923623	0.677733	1.19974	0.896895	1.09228	1.41643	0.7276	1.24923	1.07223	0.713011	1.20225	1.34502	0.820076
5907	LPC(22:6)	Lysophosphatidylcholine	Ester	53645	DMS-MS	.	.				0.541353	0.606964	0.919844	0.872374	0.539654	0.527778	1.33092	0.842778	1.33116	0.552075	0.764507	0.714439	1.29224	1.14065	1.06849	1.07378	0.805538	0.98481	1.09313	0.820601	0.935893	0.785923	0.759007	0.740665	0.958866	0.480319	0.796838	0.49259	0.713016	0.570397	2.33897	1.97645	1.39442	1.13136	2.09923	1.86489	1.1742	1.28839	1.00678
5909	LPC(14:0)	Lysophosphatidylcholine	Ester	53285	DMS-MS	.	.				1.15441	1.39929	0.671751	0.886174	1.11952	1.36555	0.851264	0.672	1.48153	1.28773	1.48173	1.50714	1.71318	1.63882	1.42297	1.55247	1.62038	1.78697	0.240968	0.240968	0.240968	0.240968	0.302727	0.240968	0.573365	0.726894	0.743366	0.92407	1.06447	0.986537	0.963128	1.14366	0.993029	1.28374	1.20665	1.27814	0.702531	0.709792	0.932363
5914	LPE(16:0)	Lysophosphatidylethanolamine	Ester	54516	DMS-MS	.	.				0.931751	1.09697	1.12632	1.13751	0.920827	1.05406	0.99586	0.999295	1.31819	1.14818	1.06596	1.1554	1.33112	1.32111	1.34231	1.45204	1.07055	1.15661	1.28148	1.0007	0.847161	0.772131	0.844831	0.961502	1.00794	1.06784	0.707698	0.85212	0.988677	1.02841	1.41394	1.1925	0.911379	1.00301	1.56423	1.55246	1.03415	1.07677	1.0692
5917	LPE(18:0)	Lysophosphatidylethanolamine	Ester	53484	DMS-MS	.	.				0.927076	1.06565	1.12901	1.22966	1.00177	1.15413	1.0347	0.983051	1.33353	1.16941	1.06059	0.956077	1.04998	1.13427	1.24828	1.31404	1.05433	1.22741	1.2878	1.27759	0.976542	0.918433	1.02978	1.10433	0.949265	1.21478	0.801989	0.963504	1.19805	1.11968	1.1621	1.00691	0.814339	0.769998	1.37145	1.38491	1.18637	1.29555	1.18245
5918	LPE(18:1)	Lysophosphatidylethanolamine	Ester	53288	DMS-MS	.	.				1.03101	1.5617	1.38787	1.46376	0.978322	1.30789	2.17943	1.99934	2.48942	2.17024	2.0908	2.74296	1.43759	1.9846	1.19486	1.33216	1.11143	1.26035	1.18319	0.836781	0.882283	0.887383	1.09078	1.10077	0.669688	0.738951	0.54234	0.714973	0.894242	0.993997	1.18893	1.10833	0.6313	0.81909	1.08674	1.12461	1.00245	1.25106	0.718003
5919	LPE(18:2)	Lysophosphatidylethanolamine	Ester	53817	DMS-MS	.	.				1.28697	1.85645	1.26203	1.98206	1.14699	1.62436	1.40249	1.4447	1.7267	1.66488	1.47595	2.33017	1.34957	2.12589	1.47311	1.85069	1.69905	1.69753	0.921872	0.638226	0.677562	0.754336	0.966736	1.03477	1.05416	1.12307	0.83897	0.885697	1.29794	1.50955	0.675717	0.710974	0.453367	0.661838	0.807166	0.841796	1.18257	1.33584	0.878956
5925	LPE(20:3)	Lysophosphatidylethanolamine	Ester	54334	DMS-MS	.	.				1.00619	1.36059	1.15994	1.23082	1.15032	1.45814	1.06143	1.01241	1.48123	1.19378	1.23045	1.86193	0.864646	1.16073	1.10868	1.59981	0.961121	1.26115	0.729501	0.5984	0.699184	0.617476	0.8757	0.85143	0.907348	0.936921	0.747325	0.961819	1.21043	1.2459	0.887124	0.952306	0.676155	0.750263	0.688083	0.692711	0.758397	0.955193	0.775071
5926	LPE(20:4)	Lysophosphatidylethanolamine	Ester	53485	DMS-MS	.	.				1.00102	1.17386	1.19316	1.40237	0.975298	0.78479	1.4379	1.36695	1.66257	1.32579	1.16513	1.80076	1.15051	1.36731	1.05501	1.38751	0.944047	0.983039	0.687624	0.528985	0.48649	0.558247	0.696371	0.727452	1.13161	1.17127	0.841891	0.763765	1.10497	1.07091	1.05111	0.951166	0.565675	0.909756	0.790573	0.811307	0.8684	1.17107	0.693078
5936	PC(20:0/18:2)	Phosphatidylcholine	Ester	53307	DMS-MS	.	.				1.29311	1.29032	1.16373	1.29564	1.21654	1.35869	0.875435	0.91232	1.16363	1.1193	1.09735	1.04418	0.814638	1.08459	1.19677	1.4594	1.37015	1.44461	0.98572	1.23624	1.10844	1.64832	1.38002	1.31823	0.810299	0.779386	0.780389	0.779773	0.86454	0.873911	0.555675	0.399815	0.469348	0.494584	0.623865	0.580864	1.58589	1.71833	1.08833
5949	PC(17:0/18:1)	Phosphatidylcholine	Ester	54162	DMS-MS	.	.				1.68557	2.02423	1.41789	1.43506	1.49133	1.52049	0.926441	0.865478	1.68996	1.52847	1.06106	1.24868	1.48498	1.6877	1.49491	1.75057	1.36502	1.31351	1.06075	1.15214	0.946763	1.23518	1.39875	1.04899	0.839507	0.800614	1.01905	0.898179	1.15954	1.01626	1.00417	1.12902	1.1758	1.1074	0.98765	0.903596	1.15126	1.34905	1.3447
5950	PC(17:0/18:2)	Phosphatidylcholine	Ester	54163	DMS-MS	.	.				1.56021	1.78691	1.34736	1.60884	1.25407	1.38916	0.688367	0.730896	1.31792	1.21835	0.978679	0.915372	1.39694	1.46249	1.54523	1.66089	1.53914	1.52061	1.20652	1.02909	1.24983	1.38979	1.88845	1.37491	0.715627	0.735616	0.797055	0.890678	0.847328	0.927902	1.0244	0.98804	0.909172	1.05222	0.874872	0.93008	1.7148	1.70472	1.4516
5961	PC(18:0/16:1)	Phosphatidylcholine	Ester	53830	DMS-MS	.	.				1.43804	1.74654	0.808254	1.17308	2.17176	2.01286	0.75397	0.630397	0.936349	1.19283	1.20798	1.28869	1.4865	1.25883	1.06752	1.2837	0.759048	0.994698	0.60263	0.679733	0.891197	0.676964	0.971328	0.981508	1.06043	1.10146	0.980369	0.978369	2.44159	2.42432	1.25517	1.22177	1.00338	1	1.10419	1.20541	0.557095	0.588122	0.736569
5962	PC(18:0/18:0)	Phosphatidylcholine	Ester	53660	DMS-MS	.	.				1.36332	1.41495	0.923349	0.875589	1.34203	1.31466	0.888509	0.838076	1.0727	1.1544	1.02047	1.08736	0.897652	0.881214	0.989782	0.832015	0.764371	0.890308	1.10826	0.91815	0.954093	1.00364	1.27768	1.1343	0.895219	0.952925	0.737083	0.703861	1.05953	1.11711	1.11054	1.27932	0.991268	1.07667	0.929914	1.07821	0.91847	0.925585	0.918816
5963	PC(18:0/18:1)	Phosphatidylcholine	Ester	54530	DMS-MS	.	.				1.4214	1.66642	0.983636	0.99329	1.52846	1.57862	1.03161	1.0514	1.27428	1.2413	1.20132	1.33506	1.0203	1.16305	1.01663	1.04352	0.96113	1.01406	1.02682	0.912661	0.981304	1.02126	1.17853	1.13638	0.763888	0.852438	0.760319	0.752389	1.19871	1.21255	1.17082	1.25357	1.05677	1.02525	1.01195	1.08185	1.01542	1.11296	0.95145
5964	PC(18:0/18:2)	Phosphatidylcholine	Ester	54345	DMS-MS	.	.				1.18128	1.37995	1.09786	1.05834	1.18357	1.2796	0.866544	0.859911	0.982669	0.95181	0.975964	0.97451	0.8765	0.944512	0.969217	1.00179	1.08665	1.14521	0.928899	1.01412	1.17382	1.18788	1.19721	1.13275	0.747857	0.798014	0.750959	0.80017	0.915083	0.873527	0.814938	0.907567	0.737157	0.773611	0.873514	0.90042	1.39694	1.34732	1.0219
5965	PC(18:0/18:3)	Phosphatidylcholine	Ester	54164	DMS-MS	.	.				1.72202	1.91782	0.989685	1.0311	2.56636	2.45585	0.973719	0.91552	1.32217	1.41019	1.45004	1.51855	0.912444	1.13883	0.847033	1.00783	1.00247	1.09946	0.630887	0.927868	1.02001	0.783868	1.08094	0.821328	0.616645	0.697893	0.63857	0.660428	1.24853	1.11015	0.786933	0.855603	0.87849	0.946057	1.23481	1.08356	1.00718	0.775691	1.40972
5969	PC(18:0/20:2)	Phosphatidylcholine	Ester	53300	DMS-MS	.	.				1.04735	1.21047	0.725095	0.779675	1.48799	1.35986	0.4359	0.462437	0.670361	0.764979	0.709455	0.789796	0.506357	0.616512	0.996388	0.927761	0.862886	0.832492	0.984847	1.13747	1.49629	1.71618	1.83561	1.41804	0.822347	0.891993	1.00213	0.85834	1.1259	1.16584	1.09962	1.21436	1.27934	1.25521	0.885568	0.90412	0.942903	0.911533	0.844215
5970	PC(18:0/20:3)	Phosphatidylcholine	Ester	54531	DMS-MS	.	.				1.32044	1.47487	0.872907	1.04947	1.53724	1.52356	0.58767	0.574329	0.805388	0.826136	0.883817	0.925421	0.611051	0.65102	0.611876	0.847567	0.753392	0.783632	0.91676	1.06263	0.972889	1.09813	1.12783	1.10445	1.05283	1.15868	1.00325	0.976563	1.03206	1.16757	1.05798	1.15544	1.14167	1.10768	0.838745	0.888476	0.880565	0.885177	1.17046
5971	PC(18:0/20:4)	Phosphatidylcholine	Ester	54167	DMS-MS	.	.				0.829856	0.988685	0.934967	1.00892	0.993411	1.01375	0.918129	0.875791	0.963335	0.814091	0.975547	0.942404	0.683978	0.759561	0.62398	0.694075	0.651405	0.650462	1.17702	1.30341	1.04147	1.05626	1.3843	1.25328	0.842707	0.82759	0.782095	0.735295	0.809822	0.902584	1.26693	1.26628	1.21395	1.21573	1.08677	1.01382	1.01129	1.0087	1.08151
5972	PC(18:0/20:5)	Phosphatidylcholine	Ester	54168	DMS-MS	.	.				1.16594	1.32057	0.750221	0.699975	1.18034	1.21127	0.825279	0.932236	1.15811	1.07967	1.02443	0.985724	0.563677	0.554207	0.542229	0.563732	0.659734	0.771733	0.617786	0.870067	0.667299	0.922185	0.963668	1.02109	0.617552	0.539659	0.649105	0.631514	0.949203	0.985694	1.25495	1.12207	1.01645	0.989459	1.97593	1.99696	1.31533	1.15172	1.60546
5975	PC(18:0/22:4)	Phosphatidylcholine	Ester	53831	DMS-MS	.	.				0.982971	1.24587	0.793761	0.924798	1.25396	1.23625	0.688507	0.591889	0.795839	0.605512	0.795821	0.6969	0.621978	0.636939	0.624553	0.741094	0.680955	0.470495	1.09317	1.12987	1.2991	1.38774	1.4779	1.3078	0.926388	1.01871	0.877484	0.889016	1.23863	1.32305	1.1633	1.19866	0.932067	0.995866	0.904692	0.998232	0.549853	0.591311	0.573193
5976	PC(18:0/22:5)	Phosphatidylcholine	Ester	53662	DMS-MS	.	.				1.03755	1.21878	0.844112	1.06184	1.12248	1.34838	1.00691	0.847153	0.935088	0.900428	0.963926	0.984632	0.640211	0.831207	0.7825	0.811916	0.657582	0.65843	1.29411	1.0479	1.41054	1.24926	1.52132	1.29777	1.1722	1.22593	0.975205	1.02787	1.19824	1.36784	1.43737	1.45438	1.30304	1.21242	1.72233	1.36444	1.07302	0.927772	1.00151
5977	PC(18:0/22:6)	Phosphatidylcholine	Ester	54170	DMS-MS	.	.				0.633905	0.610354	0.561148	0.602838	0.739801	0.769917	0.659565	0.539178	0.579752	0.562148	0.52847	0.556252	0.802227	0.759813	0.77968	0.615123	0.652513	0.625043	1.12411	1.18285	1.1303	0.91647	1.07781	1.19697	0.872985	0.955644	0.71796	0.643476	0.743148	0.789983	2.65914	2.83409	2.19313	2.40939	3.01822	2.98021	1.2683	1.25336	1.04737
5979	PC(18:1/16:1)	Phosphatidylcholine	Ester	54346	DMS-MS	.	.				1.19568	1.24975	1.16133	1.1624	1.1314	1.1959	0.991029	0.952796	1.07413	0.986409	1.0154	0.999853	1.07231	1.12788	1.10945	1.20878	0.894748	0.966943	1.12542	1.20325	0.825106	0.837775	1.02708	0.990131	1.00025	1.19379	1.26303	1.1484	1.99248	1.87937	1.63628	1.70367	1.17847	1.16165	1.19423	1.35776	0.882479	0.872922	0.711135
5980	PC(18:1/18:1)	Phosphatidylcholine	Ester	53832	DMS-MS	.	.				1.29633	1.55148	1.16306	1.33743	1.31234	1.28075	2.23739	2.10892	1.79718	1.68753	1.38754	1.35721	1.17545	1.29209	1.03679	1.21652	1.11203	1.11318	1.04943	0.925209	0.833915	0.937158	1.11071	1.07134	0.835622	0.944278	0.982461	0.961269	1.22246	1.26662	0.978439	1.20276	0.956863	0.976511	0.846842	0.896908	1.236	1.34997	1.05641
5981	PC(18:1/18:2)	Phosphatidylcholine	Ester	53833	DMS-MS	.	.				1.40101	1.63276	1.40218	1.43732	1.26219	1.35168	1.45871	1.42728	1.38389	1.35681	1.21388	1.18263	1.14354	1.28506	1.19109	1.22264	1.4009	1.42253	0.945787	0.902303	1.13104	1.21097	1.30573	1.12873	0.77964	0.874386	0.896056	0.982691	1.17226	1.09181	0.842922	0.95576	0.766503	0.817295	0.845504	0.841353	1.57108	1.652	1.14567
5986	PC(18:1/20:3)	Phosphatidylcholine	Ester	54532	DMS-MS	.	.				1.71708	1.67887	1.20408	1.60529	1.52862	1.68391	0.952464	0.96411	1.35321	0.997671	1.03847	1.09671	0.788221	0.879195	0.95487	1.19057	1.02602	1.11492	0.83938	1.20365	1.1065	1.02917	0.885758	1.10704	0.985018	1.205	1.0742	1.09017	1.17979	1.31549	0.989742	1.05169	1.14333	1.12102	0.68519	0.850295	1.17113	1.23172	1.06232
5987	PC(18:1/20:4)	Phosphatidylcholine	Ester	54172	DMS-MS	.	.				1.10498	1.19089	1.2711	1.28747	1.16151	1.17412	1.42948	1.35363	1.1607	1.17373	1.2919	1.28527	0.851345	1.10495	0.927563	1.02833	0.856618	0.898886	1.14693	1.23029	1.11311	1.24556	1.33885	1.21975	0.827924	0.90821	0.836119	0.83453	0.92755	1.09783	1.2436	1.18242	1.21972	1.21896	0.907323	0.946237	1.18919	1.14717	0.988606
5995	PC(18:2/16:1)	Phosphatidylcholine	Ester	54173	DMS-MS	.	.				1.23436	1.48925	1.3065	1.35316	1.09766	1.14885	0.747139	0.785478	0.906264	0.924357	0.894481	0.864023	1.14644	1.23165	1.23509	1.32281	1.236	1.27839	0.866502	1.17159	1.16443	1.22396	1.32195	1.2257	0.829134	0.899866	1.01206	1.01281	1.5423	1.63108	1.39769	1.41678	0.973512	1.0065	1.05949	1.03686	1.17945	1.1581	0.884884
5996	PC(18:2/18:2)	Phosphatidylcholine	Ester	53304	DMS-MS	.	.				1.81495	1.78641	1.39793	1.57159	1.75037	1.73288	1.33773	1.27272	1.8935	1.66189	1.81201	1.74808	1.10542	1.30966	1.40482	1.26757	1.73165	1.63033	0.922414	0.973158	1.26208	1.05818	0.971018	1.03283	0.747252	0.660137	0.793211	0.752201	1.03985	1.0681	0.731366	0.804221	0.745477	0.654376	0.696984	0.727259	1.76208	1.75831	1.18699
6001	PC(18:2/20:3)	Phosphatidylcholine	Ester	53497	DMS-MS	.	.				2.20244	2.2297	1.34665	1.63168	2.62289	2.32224	0.821408	0.835428	1.35253	1.35965	1.24091	1.5302	1.0122	1.03476	1.29833	1.2483	1.37258	1.32148	0.910502	1.0109	1.06941	1.23339	0.818678	1.04051	0.888677	1.03639	0.954963	0.98022	1.32217	1.31377	0.685539	0.584486	0.685084	0.68941	0.667338	0.732492	1.07309	1.3163	1.23737
6002	PC(18:2/20:4)	Phosphatidylcholine	Ester	54533	DMS-MS	.	.				1.41064	1.5542	1.36653	1.3293	1.71246	1.57299	1.23811	1.11663	1.29555	1.37056	1.49289	1.45839	0.985543	1.05689	1.0613	0.97124	1.04048	1.09952	1.32113	1.1152	1.26216	1.05907	1.0778	1.16118	0.642313	0.770752	0.793613	0.707036	1.01726	0.874607	0.966551	0.862901	1.01605	0.97569	0.78736	0.783105	1.31284	1.2462	1.12467
6030	PC(14:0/18:1)	Phosphatidylcholine	Ester	53996	DMS-MS	.	.				1.50853	1.54726	0.903322	1.04228	1.627	1.62052	0.816461	0.726241	1.17918	1.18584	1.11872	1.1678	1.27016	1.43223	1.26446	1.4173	1.48799	1.39927	0.893536	0.843092	0.796995	0.887712	1.03537	0.950005	0.557571	0.639792	0.868293	0.718958	1.31792	1.26213	1.34571	1.30892	1.31037	1.21132	1.29859	1.09695	0.669689	0.735085	0.848347
6031	PC(14:0/18:2)	Phosphatidylcholine	Ester	54152	DMS-MS	.	.				1.46046	1.60379	1.07391	1.14671	1.56041	1.65011	0.762265	0.697334	0.970016	0.902068	1.02413	0.923401	1.25012	1.2948	1.25903	1.27955	1.72838	1.84242	0.84188	0.981104	0.806477	0.91316	0.961532	0.979001	0.604932	0.578601	0.682128	0.703613	1.18797	1.14378	0.955171	1.04509	0.994397	0.796718	1.09971	1.02252	0.872151	0.938525	0.769578
6037	PC(14:0/20:4)	Phosphatidylcholine	Ester	54338	DMS-MS	.	.				1.38282	1.55732	1.2822	1.15494	1.71138	1.48811	0.808129	0.742835	1.06031	1.05102	0.993647	1.01336	1.26196	1.23954	1.0205	1.33509	1.18271	1.38923	0.688511	0.876458	0.602391	0.597072	1.00155	0.86229	0.572428	0.652643	0.793541	0.620371	0.953424	0.968139	1.27409	1.35523	1.1105	1.14392	1.03414	0.990215	0.8926	1.01825	1.48639
6056	PC(16:0/14:0)	Phosphatidylcholine	Ester	53490	DMS-MS	.	.				2.09521	2.15562	0.913482	0.826039	2.53805	2.42127	1.25598	1.14084	2.39532	2.23622	2.68375	2.6047	1.99564	1.75317	1.38035	1.52309	1.43656	1.62943	0.740512	0.728327	0.567929	0.638197	0.965626	1.00595	0.524614	0.474733	0.655119	0.690655	1.05613	1	0.969538	1.10655	1.27121	1.22391	1.25262	1.26031	0.820426	0.856628	1.40606
6058	PC(16:0/16:0)	Phosphatidylcholine	Ester	53655	DMS-MS	.	.				1.22485	1.39064	1.16374	1.17357	1.25233	1.18979	0.964432	0.922825	1.09565	1.05286	1.06357	1.19622	1.08944	1.06682	0.834215	0.984617	0.924804	0.952613	0.775424	0.790061	0.766832	0.774753	0.833781	0.744111	0.964467	0.995781	0.957057	0.96872	1.11196	1.21665	1.03391	1.00012	1.00394	0.950237	1.1888	1.02242	1.03633	1.20124	0.973987
6059	PC(16:0/16:1)	Phosphatidylcholine	Ester	53491	DMS-MS	.	.				1.10811	1.22858	0.828136	0.937702	1.52901	1.54557	0.59684	0.588326	0.825674	0.835445	0.894957	1.01333	1.31566	1.16386	0.796753	1.02339	0.724984	0.811015	0.766171	0.826907	0.7133	0.788559	1.04826	0.922101	0.981319	0.994661	1.08894	1.09298	2.18444	2.4048	1.45318	1.28523	0.962579	0.99409	1.41546	1.51268	0.358092	0.414544	0.522891
6060	PC(16:0/18:0)	Phosphatidylcholine	Ester	54157	DMS-MS	.	.				1.21562	1.36304	1.0288	1.2118	1.27728	1.25166	0.855995	0.902309	1.04584	0.997839	1.08202	1.01213	0.984271	1.03914	0.848229	0.971296	1.00492	1.00428	0.93364	0.843969	0.713282	0.905136	0.946637	0.83834	0.877407	0.910815	0.91249	0.85496	1.12019	1.10963	1.04463	1.05742	1.0535	0.900339	1.08286	0.961365	1.14815	1.24263	0.941248
6061	PC(16:0/18:1)	Phosphatidylcholine	Ester	53656	DMS-MS	.	.				1.20287	1.32211	1.09	1.06435	1.27188	1.25891	0.824983	0.812004	1.11676	0.988293	1.00218	1.00857	1.02711	1.09804	0.954312	1.0001	0.854608	0.916107	0.90177	0.821259	0.775771	0.874354	0.900868	0.950006	0.838706	0.949021	0.919147	0.916192	1.40561	1.49536	1.22643	1.32561	1.08296	1.06192	1.14474	1.19993	0.751897	0.864022	0.768964
6062	PC(16:0/18:2)	Phosphatidylcholine	Ester	54341	DMS-MS	.	.				1.18703	1.30021	1.11089	1.18235	1.08508	1.14333	0.720872	0.699747	0.86429	0.801279	0.815886	0.810218	0.954103	1.02998	1.04621	0.974753	1.0287	1.13783	0.776313	0.861728	0.981132	1.07147	0.977026	1.03644	0.752608	0.831206	0.803726	0.86361	1.10502	1.19886	0.872452	0.960996	0.782288	0.802071	0.934449	0.926002	1.10095	1.08495	0.871427
6063	PC(16:0/18:3)	Phosphatidylcholine	Ester	53825	DMS-MS	.	.				1.58748	1.62799	1.0318	1.05906	1.92081	1.8872	0.724049	0.74617	1.05161	1.03249	1.16854	1.11546	1.1373	1.06652	0.922934	1.09702	1.07047	1.11534	0.646361	0.759382	0.801758	0.821026	0.968454	0.864336	0.695495	0.715377	0.729005	0.67579	1.29273	1.2356	0.868489	0.921117	0.823245	0.879257	1.2353	1.08633	0.714032	0.6392	1.10019
6066	PC(16:0/20:2)	Phosphatidylcholine	Ester	54528	DMS-MS	.	.				1.24387	1.38416	0.933421	1.05845	1.16036	1.25996	0.449646	0.500191	0.6414	0.729533	0.722589	0.83693	0.809319	0.935081	0.99068	1.20883	0.967831	0.92338	0.88117	1.03794	1.08668	1.15879	1.27485	1.22181	0.860614	0.814459	0.882603	0.887746	1.14403	1.26194	1.32526	1.32937	1.18094	1.26463	0.920523	1.01639	0.960186	0.957526	0.863422
6067	PC(16:0/20:3)	Phosphatidylcholine	Ester	53296	DMS-MS	.	.				1.49661	1.57835	1.09331	1.21239	1.40989	1.45312	0.493406	0.479699	0.806775	0.759315	0.737572	0.802174	0.740895	0.782785	0.758783	1.00583	0.900389	0.874605	0.771914	0.744058	0.89276	0.836916	0.905663	0.928251	0.928372	1.07762	0.994737	1.05293	1.22684	1.40698	1.07889	1.14871	1.08767	1.10296	0.843128	0.864738	0.79828	0.829042	0.991969
6068	PC(16:0/20:4)	Phosphatidylcholine	Ester	54158	DMS-MS	.	.				0.939195	1.03124	1.15691	0.951117	1.04977	1.00738	0.732323	0.742519	0.842823	0.806808	0.961481	0.895829	0.840235	0.920394	0.709814	0.812848	0.70186	0.704436	0.966209	0.992474	0.966945	0.901412	1.20395	1.06154	0.770664	0.849309	0.795468	0.747411	0.965069	1.10462	1.39637	1.33042	1.24023	1.31326	1.10504	1.09568	0.858451	0.817127	0.883029
6069	PC(16:0/20:5)	Phosphatidylcholine	Ester	54159	DMS-MS	.	.				1.47806	1.5111	1.0913	0.782705	1.29956	1.23083	0.806469	0.780846	1.20474	0.913654	1.02095	0.993075	0.76294	0.870729	0.840205	0.807672	0.732203	0.972605	0.556818	0.645955	0.737638	0.790779	0.846461	0.856287	0.652831	0.632733	0.667297	0.721127	1.17566	1.45602	1.19286	1.14603	0.943291	0.964955	2.21167	2.37333	0.977575	1.00752	1.68117
6072	PC(16:0/22:4)	Phosphatidylcholine	Ester	54161	DMS-MS	.	.				1.17945	1.35286	1.06355	1.05691	1.11549	1.38118	0.590851	0.57098	0.98184	0.657819	0.787708	0.76677	0.968407	0.980843	0.822384	0.941923	0.665126	0.77467	0.845623	1.09185	1.03578	1.09716	1.23836	1.34617	1.05671	1.111	0.913731	1.01928	1.50836	1.56422	1.38124	1.57898	1.35673	1.36276	0.869139	1.33434	0.754199	0.708241	0.763468
6073	PC(16:0/22:5)	Phosphatidylcholine	Ester	54529	DMS-MS	.	.				1.03435	1.23264	1.20641	1.28107	0.971209	1.07579	0.739042	0.647297	0.8993	0.809693	0.711871	0.817333	0.868446	1.04752	0.974549	1.03626	0.78857	0.827044	0.82222	1.12226	1.05639	0.944503	1.17577	0.996937	0.923648	1.12703	0.965635	1.00289	1.24798	1.50344	1.40668	1.5132	1.27039	1.29806	1.58711	1.40958	0.963553	0.991141	1.01598
6074	PC(16:0/22:6)	Phosphatidylcholine	Ester	54003	DMS-MS	.	.				0.673302	0.626376	0.672246	0.750821	0.605095	0.627091	0.551043	0.552119	0.578724	0.505297	0.441983	0.48852	1.08796	0.974921	0.931705	0.889225	0.801694	0.733049	0.931061	1.0405	0.925804	0.88166	0.946926	0.995951	0.797826	0.937979	0.767388	0.753663	0.801815	0.893732	2.71527	3.09421	2.29953	2.37704	2.85082	2.69612	1.28933	1.19518	1.11067
6185	PE(18:0/18:0)	Phosphatidylethanolamine	Ester	54547	DMS-MS	.	.				0.734068	0.986948	0.97497	1.07316	0.85392	0.850774	0.622331	0.641131	0.643678	0.574148	0.707952	0.765576	0.663749	0.705503	0.712237	0.630754	0.686458	0.72503	0.817793	0.761963	0.8712	0.856818	0.718754	0.689725	0.520163	0.686999	0.566624	0.539624	0.750281	0.849408	1.71511	1.96385	1.45085	1.946	1.46377	1.53231	1.37487	1.12925	1.35144
6186	PE(18:0/18:1)	Phosphatidylethanolamine	Ester	54548	DMS-MS	.	.				1.00683	1.37987	0.978355	1.02828	0.926261	1.16359	0.680252	0.829218	1.02596	1.10029	1.22595	1.44669	0.799111	0.895781	0.669975	0.677083	0.663894	0.93012	0.801718	0.914737	0.924587	0.705215	0.938496	0.737728	0.634219	0.897449	0.706845	0.933603	1.08658	1.62641	1.14067	1.28148	0.926061	1.45691	1.07692	1.13796	0.978209	1.01552	0.886271
6187	PE(18:0/18:2)	Phosphatidylethanolamine	Ester	54011	DMS-MS	.	.				1.09416	1.25223	0.77499	0.890024	0.938858	1.34158	0.583565	0.620303	0.969146	0.868816	0.865805	1.06072	0.699252	0.766164	0.641015	0.795189	0.772991	1.07983	0.646434	0.789751	1.08067	0.985998	0.963889	1.05214	0.77246	1.1426	0.881905	1.27799	1.50379	2.04146	0.700147	0.931262	0.609885	0.779233	0.710115	0.818199	1.09034	1.25911	0.94664
6192	PE(18:0/20:3)	Phosphatidylethanolamine	Ester	54549	DMS-MS	.	.				1.38794	1.2432	0.967998	1.25391	1.07205	1.32704	0.566078	0.686764	0.604359	0.742086	0.619519	0.990209	0.759066	0.622877	0.77909	0.733093	0.607002	0.691007	1.10777	1.06801	0.855723	1.06423	0.479962	1.47592	0.854751	1.19094	1.15151	1.14436	1.47936	1.27676	1.16971	0.92296	0.943655	0.859943	0.629729	0.621954	0.986594	1.02674	0.929404
6193	PE(18:0/20:4)	Phosphatidylethanolamine	Ester	54013	DMS-MS	.	.				0.695968	0.861367	0.744659	0.885352	0.622059	0.788726	0.479281	0.611367	0.840402	0.701461	0.602582	0.755686	0.558379	0.671868	0.474591	0.672094	0.483482	0.604571	1.56625	1.46639	1.57827	1.42579	1.4802	1.70213	0.805917	1.10846	0.765505	1.09087	1.33207	1.60532	0.944388	1.2725	0.921199	0.961521	0.743159	0.777701	0.859447	1.20094	0.847697
6199	PE(18:0/22:6)	Phosphatidylethanolamine	Ester	54193	DMS-MS	.	.				0.431103	0.526064	0.473324	0.411599	0.449347	0.47101	0.463283	0.431362	0.473555	0.412684	0.405284	0.33864	0.446747	0.486876	0.392611	0.520145	0.495885	0.681426	1.1264	1.49835	1.27389	1.00321	1.4011	1.39096	0.820432	0.963128	0.79535	0.8093	0.957761	1.12486	1.80514	2.11139	1.78553	1.65654	1.59927	1.48704	0.890359	1.11916	1.34059
6202	PE(18:1/18:1)	Phosphatidylethanolamine	Ester	53321	DMS-MS	.	.				0.934606	1.28532	0.955283	1.11141	0.726578	1.35968	0.891212	1.30622	1.42808	1.56989	1.34746	2.6936	0.874882	0.999554	0.509856	0.765736	0.708036	1.34045	1.09505	0.999423	1.10728	0.774604	1.3449	1.21505	0.403866	0.972265	0.460537	0.964816	0.921457	1.64635	1.45188	2.07216	0.808782	1.80015	0.943675	1.41297	1.18481	1.464	0.745383
6203	PE(18:1/18:2)	Phosphatidylethanolamine	Ester	54551	DMS-MS	.	.				1.17885	1.47603	0.93537	1.07229	0.91687	1.55518	0.935563	1.06436	1.34568	1.31668	1.27193	1.77536	0.903434	1.09291	0.637375	0.981845	0.866445	1.42586	0.944089	1.14408	1.23125	0.986924	1.25952	1.2524	0.479613	0.903206	0.641175	1.2379	1.12891	1.84471	0.758638	1.34243	0.48551	0.843435	0.692854	1.0387	1.11429	1.42505	0.751715
6209	PE(18:1/20:4)	Phosphatidylethanolamine	Ester	54364	DMS-MS	.	.				0.829893	1.05951	1.01494	1.08964	0.581246	1.011	0.878499	0.988724	1.36724	1.08126	0.921874	1.15098	0.765014	1.00381	0.54964	0.800216	0.541296	0.752523	1.87568	1.74843	1.50714	1.73623	1.50189	1.75766	0.581513	0.863303	0.654593	0.920107	1.11615	1.50171	0.822266	1.32045	0.712183	0.908405	0.67578	0.623747	0.954017	1.36929	0.915164
6218	PE(18:2/16:1)	Phosphatidylethanolamine	Ester	53510	DMS-MS	.	.				1.38978	1.51061	1.37969	1.20825	1.24216	1.28138	0.610705	0.630307	1.1784	0.989771	1.2762	1.03543	1.00705	0.941794	0.928371	0.896637	1.07933	1.38083	0.388563	0.609148	0.768298	0.649381	0.645499	0.750088	0.480599	0.478671	0.388563	0.62763	0.750848	1.0033	1.01401	0.923707	0.757385	0.666371	0.712075	0.924453	1.23874	1.14204	1.22778
6219	PE(18:2/18:2)	Phosphatidylethanolamine	Ester	53325	DMS-MS	.	.				1.02108	1.2693	0.864228	1.05648	0.837835	1.15019	0.766893	0.732088	1.466	1.3112	1.51906	1.61036	0.993311	1.40487	0.603328	0.727674	0.948327	1.64065	0.624566	0.776653	1.09522	0.691827	1.00061	0.951561	0.369745	0.892339	0.407535	0.600339	0.853924	1.29212	0.707103	1.05712	0.359026	0.770645	0.680913	0.759252	0.67545	1.00789	0.479339
6273	PE(16:0/18:1)	Phosphatidylethanolamine	Ester	54007	DMS-MS	.	.				1.10688	1.24621	0.828716	0.787867	1.04291	1.11922	0.789669	0.770659	1.22459	1.34598	1.39235	1.74585	0.623424	0.691725	0.479255	0.578892	0.557851	0.779513	1.36639	1.30786	1.51072	1.10618	1.31882	1.10763	0.60012	0.812264	0.733137	0.865871	1.33008	1.73895	0.955737	1.04538	0.762212	1.23083	0.832731	0.945934	0.66269	0.853356	0.795767
6274	PE(16:0/18:2)	Phosphatidylethanolamine	Ester	53502	DMS-MS	.	.				1.11487	1.15168	0.780101	0.807133	1.00065	1.36383	0.587646	0.580308	0.825457	0.824141	0.945435	1.04332	0.691369	0.791715	0.618225	0.806086	0.622186	1.00822	1.0571	1.14035	1.32172	1.23563	1.16345	1.4714	0.647888	0.925443	0.793783	1.11342	1.28846	1.96538	0.661978	0.983056	0.538296	0.745196	0.661231	0.748417	0.77714	0.805793	0.722342
6279	PE(16:0/20:3)	Phosphatidylethanolamine	Ester	54543	DMS-MS	.	.				1.37576	1.66521	1.00579	1.14316	1.61069	1.58472	0.49177	0.663656	0.803359	0.842517	0.909011	0.99592	0.680101	0.83854	0.799995	0.856847	0.862376	0.79115	1.39477	1.4022	1.04767	1.19512	0.409259	1.39874	0.650928	1.07262	1.1087	1.21874	1.43564	1.4672	1.20448	0.898588	0.693475	0.862838	0.628603	0.571829	0.725947	0.770764	0.717849
6280	PE(16:0/20:4)	Phosphatidylethanolamine	Ester	54544	DMS-MS	.	.				0.867375	0.976061	0.7679	0.935831	0.882901	1.00493	0.514108	0.679836	1.18151	0.881172	0.824882	0.972722	0.569731	0.804924	0.587546	0.747121	0.556242	0.654525	2.13007	1.57658	1.55678	1.59225	1.39423	1.52582	0.718053	1.00059	0.739301	0.921878	1.24075	1.63577	0.906492	1.21584	0.936807	0.935555	0.805723	0.80889	0.563482	0.899657	0.745807
6286	PE(16:0/22:6)	Phosphatidylethanolamine	Ester	53845	DMS-MS	.	.				0.554378	0.579386	0.583952	0.475318	0.638702	0.520837	0.436337	0.440053	0.548251	0.630114	0.367895	0.408299	0.459785	0.530134	0.357712	0.721306	0.459991	0.644716	1.70573	1.59088	1.6324	1.38196	1.71173	1.3436	0.623791	0.870809	0.628305	0.912688	0.922439	1.10112	1.65831	1.89532	1.85788	1.58872	1.27761	1.23324	0.735429	0.88445	1.08982
6296	PE(O-16:0/18:2)	Phosphatidylethanolamine	Ether	53850	DMS-MS	.	.				2.76278	3.012	2.60589	2.20793	2.23712	2.39362	0.660043	0.409777	0.941835	0.673816	0.871571	1.03411	1.03366	0.997241	1.32261	1.32413	1.83694	2.15598	0.372541	0.372541	0.935185	0.816381	0.638892	0.835478	0.659739	0.526922	0.530579	0.682477	1.43262	1.13064	0.609122	0.80288	0.686937	0.481693	0.645841	0.637582	1.12247	1.29767	1.38446
6302	PE(O-16:0/20:4)	Phosphatidylethanolamine	Ether	53329	DMS-MS	.	.				1.27058	1.41451	1.6901	1.77327	1.62033	1.77441	0.458463	0.486722	0.538988	0.45121	1.03765	0.900438	0.797211	0.726961	1.1677	1.02811	1.37522	1.11242	0.623811	0.500302	0.864677	0.933511	0.907398	1.00382	0.628799	0.649868	0.541274	0.555477	0.811661	0.726992	1.51852	1.8772	1.28477	0.848353	0.878015	0.69709	1.39302	1.3997	1.66075
6314	PE(O-18:0/18:2)	Phosphatidylethanolamine	Ether	54368	DMS-MS	.	.				1.74202	1.93354	1.45364	1.44702	1.78036	2.28406	0.699044	0.494408	0.935588	1.18355	1.34666	1.38924	1.07956	1.05335	0.952649	1.21748	1.20667	1.44682	0.515292	0.54665	0.929435	0.88655	0.921275	0.897409	0.581638	0.778182	0.566836	0.521989	0.718556	0.90223	0.679346	0.75554	0.746137	0.773532	0.485919	0.940901	0.956549	1.32666	1.22586
6320	PE(O-18:0/20:4)	Phosphatidylethanolamine	Ether	54203	DMS-MS	.	.				1.15976	1.30428	1.35405	1.38857	1.84011	1.86041	0.874227	0.729985	1.04072	0.734979	1.43988	1.39958	0.709713	1.04137	0.888448	1.22485	1.01572	0.95156	0.789506	0.62592	1.18159	1.07499	1.05018	1.26006	0.594856	0.704523	0.426252	0.581468	0.665602	0.579732	1.62261	2.01055	1.52418	1.37178	0.857218	0.642004	1.35207	1.49991	1.5701
6331	PE(P-18:0/18:1)	Phosphatidylethanolamine	Plasmalogen	53338	DMS-MS	.	.				1.22545	1.70022	1.33839	1.3432	1.31922	1.26551	1.13584	0.960676	1.19886	1.10949	1.17885	1.37042	0.723068	0.850511	0.87049	1.01446	1.09432	1.36444	0.713734	0.519292	0.858332	0.79663	0.849923	0.89197	0.433286	0.549721	0.480915	0.509626	0.814662	0.832237	0.97965	1.21951	0.914631	1.23132	0.737941	0.721445	1.15007	1.00109	1.14234
6332	PE(P-18:0/18:2)	Phosphatidylethanolamine	Plasmalogen	54377	DMS-MS	.	.				1.71917	1.73736	1.41794	1.37144	1.60035	1.55008	1.15375	0.924352	1.41021	1.32366	1.51341	1.33586	0.954598	1.03292	1.05806	1.23222	1.25662	1.34922	0.395838	0.442377	0.713043	0.624637	0.669946	0.799847	0.577136	0.611127	0.523306	0.577252	0.832917	0.812616	0.769051	0.871636	0.751467	0.720488	0.62396	0.543116	1.20448	1.0899	1.11403
6337	PE(P-18:0/20:3)	Phosphatidylethanolamine	Plasmalogen	54564	DMS-MS	.	.				1.67131	1.71351	1.81533	2.0223	1.90099	1.79137	0.86681	1.19418	1.00379	1.17728	1.40569	1.89047	1.10655	0.769179	0.996213	1.28387	1.12707	1.00627	0.509924	0.431423	0.393904	0.534931	0.271487	0.824707	0.809395	0.959851	0.932395	0.739174	1.19737	0.833113	1.88406	1.095	1.16622	1.17956	0.583821	0.550214	1.25735	1.05947	1.37473
6338	PE(P-18:0/20:4)	Phosphatidylethanolamine	Plasmalogen	53524	DMS-MS	.	.				0.739559	0.894501	1.14525	1.18437	1.07605	1.10623	0.835579	0.924664	1.04161	0.90423	1.32876	1.29059	0.623348	0.743247	0.602428	0.700051	0.744402	0.71648	0.622754	0.508277	0.722711	0.668033	0.726787	0.886619	0.621492	0.747106	0.441644	0.515577	0.612231	0.630504	1.81515	2.16012	1.35292	1.18142	0.832666	0.712419	1.1012	1.4312	1.10565
6344	PE(P-18:0/22:6)	Phosphatidylethanolamine	Plasmalogen	54209	DMS-MS	.	.				0.742149	0.7131	1.17752	0.937616	0.955812	0.782539	0.970331	0.841918	0.907281	0.876898	1.02914	0.986163	0.626927	0.79123	0.695165	0.813156	0.845709	1.12037	0.782622	0.690002	0.936917	0.834258	0.979415	0.983937	0.82724	0.607733	0.53698	0.52736	0.59563	0.546941	2.71394	2.91982	1.9866	1.898	1.81166	1.56437	1.49966	1.65779	1.83316
6349	PE(P-18:1/18:1)	Phosphatidylethanolamine	Plasmalogen	54210	DMS-MS	.	.				1.44559	1.57747	1.60993	1.59419	1.35573	1.41328	1.38118	1.49642	1.40327	1.53868	1.36103	1.34006	0.63615	0.74484	0.846043	0.891198	1.1476	1.21489	0.648484	0.639478	0.801331	0.733913	0.9943	0.67172	0.537739	0.517296	0.503637	0.540732	0.797117	0.745246	0.966609	1.01399	0.785387	0.983357	0.891666	0.847869	1.18861	1.24943	1.34576
6350	PE(P-18:1/18:2)	Phosphatidylethanolamine	Plasmalogen	54211	DMS-MS	.	.				1.67363	1.71097	1.45569	1.27584	1.42775	1.46512	1.31361	1.06596	1.42865	1.29679	1.43495	1.20918	0.632099	0.745803	0.824726	0.993825	1.23741	1.24023	0.362571	0.453662	0.6424	0.610327	0.721044	0.895763	0.533815	0.563763	0.510991	0.534043	0.843534	0.804642	0.705796	0.807445	0.716736	0.658284	0.695862	0.675784	1.31388	1.28375	1.22509
6355	PE(P-18:1/20:3)	Phosphatidylethanolamine	Plasmalogen	53682	DMS-MS	.	.				1.41083	1.50322	1.85766	1.86298	1.78856	1.17247	1.03902	0.958108	0.846105	1.12962	1.33583	1.62566	0.629752	0.688189	0.952356	0.884856	1.02599	0.863347	0.465929	0.310502	0.484457	0.588671	0.310502	0.984042	0.523311	0.770071	0.785821	0.63298	1.00386	0.796848	1.60473	1.06537	1.06419	1.01943	0.620395	0.575181	0.840953	0.941297	0.942014
6356	PE(P-18:1/20:4)	Phosphatidylethanolamine	Plasmalogen	53859	DMS-MS	.	.				0.689979	0.835588	1.18516	1.17493	0.951558	0.922477	0.896674	0.99376	1.04211	0.836696	1.13796	1.14749	0.41489	0.50028	0.467054	0.536412	0.63003	0.687922	0.706945	0.525399	0.647484	0.623225	0.635136	0.896318	0.610869	0.661598	0.415733	0.495047	0.666622	0.628013	1.45849	1.7415	1.17167	1.02957	0.944962	0.702427	0.972415	1.37156	1.05884
6362	PE(P-18:1/22:6)	Phosphatidylethanolamine	Plasmalogen	54022	DMS-MS	.	.				0.700658	0.718785	1.21236	0.930552	0.974545	1.00296	1.1639	0.958649	1.03471	1.00039	0.887073	0.971517	0.497125	0.629764	0.535536	0.790006	0.699474	1.04181	0.858713	0.863997	0.754104	0.791174	1.20234	0.945651	0.847945	0.909074	0.529722	0.471519	0.542574	0.566873	2.22917	2.45277	1.82071	1.57611	1.97624	1.72475	1.44803	1.71009	2.03977
6373	PE(P-16:0/18:1)	Phosphatidylethanolamine	Plasmalogen	53336	DMS-MS	.	.				1.62033	2.04506	1.62066	1.38153	1.47765	1.43628	0.861145	0.77075	1.0878	1.22971	1.02427	1.3618	0.909587	0.987926	0.931265	1.09203	1.1317	1.13794	0.578768	0.541963	0.947055	0.638854	0.758581	0.709809	0.551729	0.492505	0.535383	0.48246	0.837963	0.902735	1.07024	1.25763	0.933526	1.28114	0.906853	1.00638	1.18519	1.04543	1.31893
6374	PE(P-16:0/18:2)	Phosphatidylethanolamine	Plasmalogen	54561	DMS-MS	.	.				1.89072	1.90692	1.57478	1.23438	1.58127	1.67306	0.938305	0.821322	1.26204	1.11006	1.27076	1.29037	0.886348	0.917098	0.976541	1.15976	1.33012	1.3268	0.360475	0.395383	0.759894	0.681096	0.588721	0.743208	0.58134	0.561707	0.563862	0.60968	0.888677	0.872675	0.858632	0.867855	0.807261	0.713423	0.70925	0.691144	1.34106	1.23848	1.42831
6379	PE(P-16:0/20:3)	Phosphatidylethanolamine	Plasmalogen	53855	DMS-MS	.	.				1.48813	1.61665	1.52791	1.69433	1.37324	1.33947	0.761972	0.824083	0.809363	0.849905	0.91454	1.35872	0.866241	0.845748	0.965816	0.91431	0.95759	0.828198	0.518194	0.490973	0.474958	0.474884	0.342659	0.687439	0.691332	0.758856	0.695023	0.717041	1.02522	0.843661	1.81875	1.3596	1.14997	0.955022	0.58776	0.754099	1.20525	0.951829	1.21493
6380	PE(P-16:0/20:4)	Phosphatidylethanolamine	Plasmalogen	54020	DMS-MS	.	.				0.736428	0.900033	1.11308	1.1906	0.974441	0.887563	0.685099	0.787271	0.905692	0.743357	1.10036	1.15179	0.56937	0.628315	0.590721	0.695726	0.675978	0.603833	0.705813	0.541022	0.668646	0.726672	0.666514	0.713599	0.583237	0.580992	0.449922	0.511023	0.64579	0.587702	1.6	1.78953	1.18353	0.947037	0.885313	0.812013	1.16173	1.40217	1.40624
6384	PE(P-16:0/22:4)	Phosphatidylethanolamine	Plasmalogen	54206	DMS-MS	.	.				1.19976	1.60794	1.46502	1.50506	1.40805	1.37167	0.835826	0.916615	1.40911	1.07947	1.07638	1.24892	0.715283	0.971494	0.903438	1.05838	0.899712	0.844323	1.2054	1.00489	1.46597	1.14593	1.19493	1.19581	0.652585	0.809243	0.617924	0.802525	1.09442	0.844126	0.698054	0.68832	0.8335	0.773642	0.78122	0.602688	0.751516	1.07546	0.768719
6386	PE(P-16:0/22:6)	Phosphatidylethanolamine	Plasmalogen	53679	DMS-MS	.	.				0.780195	0.806916	1.16163	0.936945	1.10122	0.963294	0.710443	0.746697	0.612901	0.721829	0.781012	0.666162	0.724508	0.71737	0.889915	0.860083	0.830387	1.06009	0.768719	0.747277	0.919547	0.706454	1.01586	0.888254	0.695311	0.839171	0.584128	0.680064	0.769877	0.754991	2.14678	2.26532	1.7733	1.39882	1.66179	1.3173	1.27249	1.61064	1.7988
6387	PE(P-18:0/16:0)	Phosphatidylethanolamine	Plasmalogen	53337	DMS-MS	.	.				1.71635	1.64084	1.44465	1.48882	1.5381	1.39532	0.876648	0.734217	1.15322	1.43902	1.04737	1.20903	0.978457	1.36637	0.968957	1.07115	1.07776	1.37031	0.622236	0.648163	0.941344	0.793631	1.09247	0.729658	0.481688	0.678789	0.621805	0.580506	0.760314	0.976295	1.09468	1.17421	0.872222	1.21051	0.835106	0.757828	1.35365	1.53612	1.05237
6614	PI(18:0/18:1)	PI	Ester	53684	DMS-MS	.	.				1.42882	2.00076	1.33193	1.51252	1.25691	1.22057	1.14544	1.06768	1.06681	1.20001	1.18933	1.23061	1.1193	1.45886	1.25121	1.42388	1.1939	1.6142	0.610429	0.471198	1.01642	0.386594	0.625759	0.481233	1.05465	1.03996	0.657761	0.851627	1.28291	1.2898	1.50853	1.20816	1.37399	1.31069	1.17929	1.08194	1.29017	1.21102	1.12342
6615	PI(18:0/18:2)	PI	Ester	54218	DMS-MS	.	.				0.854391	1.00059	0.964994	0.882191	0.852342	0.910285	1.00212	0.737723	0.64055	0.622558	0.833337	0.670347	0.576719	0.672898	0.692796	0.821938	0.698951	0.923221	0.491061	0.488353	0.87684	0.592154	0.612109	0.679674	1.2847	1.24088	0.817392	0.795747	1.48947	1.69586	1.20205	0.912422	1.24368	0.79439	1.06038	1.37704	1.19727	1.02504	0.879312
6620	PI(18:0/20:3)	PI	Ester	54025	DMS-MS	.	.				1.28722	1.29448	1.20717	1.40491	1.06054	0.939474	0.873269	0.888485	0.628788	0.611368	0.787602	0.982667	0.953684	0.815879	0.974659	1.15148	0.81887	0.915439	1.0103	0.518623	0.936516	0.875098	0.491247	0.971856	1.48445	1.73594	1.37204	1.28299	1.70658	1.23227	1.3917	0.95099	1.39169	0.738472	0.908086	0.860703	1.14962	0.999487	0.937796
6621	PI(18:0/20:4)	PI	Ester	54026	DMS-MS	.	.				0.578328	0.693687	0.62925	0.732814	0.574345	0.53882	0.566742	0.652235	0.659109	0.519056	0.683792	0.571319	0.528087	0.643165	0.511123	0.707006	0.51057	0.610595	1.08034	0.739629	1.43853	1.04438	0.739085	0.809048	1.15938	1.23801	0.696711	0.793766	0.975752	0.97202	1.16829	1.15149	1.16721	0.788983	1.06239	1.0191	0.992992	1.02775	0.880238
6629	PI(18:1/18:1)	PI	Ester	53346	DMS-MS	.	.				1.0808	1.55613	1.17294	1.13946	1.08324	1.02698	1.66486	1.521	1.23446	1.40865	1.09736	1.16396	1.15688	1.28	1.12764	1.09513	0.945072	1.23563	1.02029	0.720899	0.963608	0.690682	0.785431	0.536733	0.721593	0.678499	0.522186	0.449311	0.699121	0.702736	1.62813	1.45067	1.3081	1.39684	1.33339	1.52221	1.77145	1.44701	1.20229
7036	SM(14:0)	Sphingomyelin	Sphingomyelin	54222	DMS-MS	.	.				1.55263	1.62528	1.24048	1.63238	1.4992	1.61193	0.776164	0.778414	1.08881	1.02254	0.862691	0.889982	1.13024	1.32249	1.14423	1.43087	1.21845	1.23671	1.07024	1.01107	1.27577	1.25358	1.21162	1.22074	0.798055	0.802871	0.866897	0.878588	0.989635	0.850599	0.854205	0.796126	0.792652	0.813538	0.785545	0.824538	1.23787	1.21919	1.41979
7037	SM(16:0)	Sphingomyelin	Sphingomyelin	54385	DMS-MS	.	.				1.38856	1.41655	1.44352	1.72172	1.35446	1.49195	1.04579	1.00789	1.22605	1.20244	1.07961	0.999838	0.890301	1.06834	0.906669	1.04876	0.938039	0.987903	1.05027	1.03337	1.05547	1.00829	1.00789	1.00977	1.02361	1.09572	1.09934	1.12384	1.07088	0.987679	0.998031	0.977744	0.983593	1.00016	0.939096	0.935047	1.24645	1.05601	1.23112
7038	SM(18:0)	Sphingomyelin	Sphingomyelin	54386	DMS-MS	.	.				1.236	1.30965	1.29553	1.74317	1.13002	1.23856	0.878987	0.89259	1.02938	1.08689	0.954243	0.90555	0.794984	0.936108	0.715373	0.801199	0.76936	0.780713	0.9836	0.869553	0.937576	0.867869	0.931845	0.916218	1.14545	1.09371	1.25594	1.28333	1.11096	1.0002	1.12321	1.11829	1.02376	1.03119	1.06089	1.03684	0.891447	0.790249	0.926009
7039	SM(18:1)	Sphingomyelin	Sphingomyelin	53862	DMS-MS	.	.				1.37952	1.4472	1.25725	1.95729	1.28606	1.40796	0.895492	0.841453	1.12242	1.04669	0.874662	0.826467	0.765904	0.960441	0.63518	0.801871	0.729216	0.739268	1.18745	1.1956	1.28316	1.09624	1.14118	1.12508	1.23774	1.3032	1.24698	1.31918	1.21489	1.09971	1.05476	1.03885	1.03224	1.03838	1.01925	0.962211	0.857242	0.897762	0.83756
7040	SM(20:0)	Sphingomyelin	Sphingomyelin	53687	DMS-MS	.	.				1.12188	1.189	1.06524	1.17165	1.1404	1.21117	0.866682	0.907726	1.01842	0.961415	0.946851	0.816872	0.801022	0.889465	0.795366	0.911802	0.870492	0.882775	1.02558	0.909094	1.10512	1.04512	1.05209	1.04697	0.83003	0.743836	0.92046	0.915882	0.887057	0.928652	1.01531	0.995434	0.926421	0.91939	1.04131	1.02181	0.904917	0.961853	0.98255
7041	SM(26:1)	Sphingomyelin	Sphingomyelin	53348	DMS-MS	.	.				0.925387	0.955263	1.12821	1.37619	0.965114	1.14201	1.17554	0.906553	0.970325	0.95568	0.89394	0.90663	0.765315	0.842902	0.654077	0.624864	0.827771	0.792037	1.03603	1.1548	1.1337	1.08636	1.24868	1.32673	0.749692	0.81536	0.885166	0.95308	0.78468	0.765303	1.26612	1.31697	1.11994	1.19511	1.35336	1.26191	0.990748	1.16388	1.07952
7042	SM(22:0)	Sphingomyelin	Sphingomyelin	53347	DMS-MS	.	.				1.29069	1.34598	1.05836	1.3439	1.35035	1.42036	1.01863	1.07947	1.08975	1.07345	0.986721	0.909343	0.800826	0.9562	0.942287	1.02685	0.90995	0.980752	0.993454	0.867642	1.01992	0.954788	0.980583	0.984247	0.870113	0.951588	0.934175	0.932933	0.923893	0.951411	0.997939	0.978416	0.910214	0.965776	0.960941	0.940598	1.16766	1.20381	1.1375
7043	SM(22:1)	Sphingomyelin	Sphingomyelin	54570	DMS-MS	.	.				1.40578	1.48461	1.42071	1.58325	1.53887	1.6255	1.08861	1.07711	1.09386	1.09187	0.975429	0.909089	0.904815	1.06142	0.980498	1.06486	0.993124	1.08863	1.03766	0.977292	1.02935	1.00544	1.04114	1.0487	0.993855	1.00845	1.05844	1.06644	1.04995	1.0023	1.01882	0.993585	1.00057	1.0418	0.922835	0.916453	1.15089	1.29794	1.13412
7044	SM(24:0)	Sphingomyelin	Sphingomyelin	53863	DMS-MS	.	.				1.2301	1.27787	1.34851	1.55211	1.32667	1.43455	1.08697	1.07297	1.12734	1.04372	0.91392	0.863417	0.710915	0.826138	0.783248	0.808945	0.778852	0.870387	0.950263	0.888885	0.970502	0.909177	0.899302	1.0206	0.944978	0.847392	1.097	1.11817	1.05101	0.965606	1.07791	1.03506	0.986276	1.07128	1.02648	0.973832	1.1182	1.27038	1.06535
7045	SM(24:1)	Sphingomyelin	Sphingomyelin	54028	DMS-MS	.	.				1.29967	1.35326	1.22167	1.70458	1.35845	1.4706	1.1472	1.13456	1.21382	1.08909	0.993719	0.893957	0.786029	0.896624	0.75815	0.856499	0.746839	0.847845	0.950796	0.911589	0.957993	0.872533	0.900847	1.01433	1.18335	1.28035	1.28256	1.37967	1.24646	1.10158	1.18322	1.15785	1.13547	1.21938	1.13165	1.09348	1.18731	1.33201	1.21818
7046	SM(26:0)	Sphingomyelin	Sphingomyelin	54387	DMS-MS	.	.				0.777791	0.735498	0.705364	1.03596	0.858439	0.890997	0.848812	0.760881	0.799657	0.736109	0.76711	0.688275	0.564515	0.921785	0.652987	0.765867	0.717632	0.88776	1.08089	1.06392	1.25772	1.014	1.12695	1.22535	0.676103	0.700004	0.691873	0.674277	0.504645	0.435851	0.999752	1.04089	0.900351	0.965949	1.09922	1.06607	0.81326	0.980742	1.00924
7047	SM(20:1)	Sphingomyelin	Sphingomyelin	53531	DMS-MS	.	.				1.40884	1.51935	1.48087	1.73091	1.33267	1.44635	1.05992	0.932763	1.1241	1.11332	1.03201	0.955675	0.812499	0.983477	0.890344	0.849918	0.901092	0.852269	1.19803	1.10186	1.04869	1.02762	1.00184	0.994786	1.05855	1.20903	1.14153	1.14545	1.02841	1.0354	1.10705	1.07022	1.02332	1.03128	1.04431	1.04607	0.906124	1.0008	1.00504
7048	TAG57:2-FA18:1	Triacylglycerol	Ester	54086	DMS-MS	.	.				0.394037	0.451781	0.502247	0.607933	0.44352	0.675072	0.41036	0.619651	0.251393	0.402048	0.320045	0.746034	0.298581	0.468572	0.351082	0.452852	0.255935	0.593092	0.691194	0.740212	0.771766	0.760656	0.717066	0.778281	0.527204	1.1785	0.475731	0.926156	0.522566	0.953558	1.52094	2.74132	1.1868	1.71619	1.74442	2.17398	1.45475	1.44436	1.25525
7055	TAG57:3-FA18:2	Triacylglycerol	Ester	53586	DMS-MS	.	.				0.437383	0.525384	0.47306	0.922132	0.465332	0.666271	0.317383	0.667133	0.21273	0.484754	0.325516	0.69165	0.441786	0.380328	0.290052	0.492696	0.326851	0.804495	0.902718	0.786694	0.906487	1.18526	0.638928	0.868025	0.709761	1.73337	0.435547	1.2547	0.611805	1.27533	1.11204	2.59288	1.12904	1.7198	1.27274	1.96253	1.54494	1.96954	1.13243
7101	TAG56:7-FA18:1	Triacylglycerol	Ester	53584	DMS-MS	.	.				0.317119	0.420442	0.501567	0.5283	0.404372	0.557095	0.386976	0.520318	0.292438	0.319005	0.290813	0.433551	0.256228	0.395735	0.287646	0.3752	0.351017	0.512759	0.704818	0.758474	0.655467	0.698094	0.631575	0.70278	0.731318	1.06099	0.60371	0.885189	0.705222	0.897955	2.02258	3.03304	1.59454	1.62917	1.96074	2.28669	1.16048	1.36674	1.19873
7102	TAG56:7-FA18:2	Triacylglycerol	Ester	53409	DMS-MS	.	.				0.457256	0.579292	0.717118	0.744148	0.465351	0.708411	0.432921	0.543703	0.336498	0.364176	0.358603	0.488929	0.268564	0.406901	0.324809	0.432333	0.4097	0.637687	0.815612	0.96606	0.906418	0.930961	0.832551	0.884583	0.949645	1.40669	0.76595	1.20206	0.771776	1.09986	1.18919	1.95789	0.998081	0.990933	0.972836	1.1729	1.68801	1.99372	1.28895
7103	TAG56:7-FA18:3	Triacylglycerol	Ester	53585	DMS-MS	.	.				0.642152	0.725569	0.708394	0.867659	0.596141	0.732515	0.522857	0.600987	0.46177	0.5625	0.37603	0.513213	0.208609	0.407848	0.299542	0.501058	0.478843	0.628366	0.832754	1.07106	0.851639	0.911812	0.815126	0.870755	0.811758	1.24432	0.74794	0.869772	0.568367	0.761808	1.18211	1.94087	0.948714	1.06067	0.927176	1.25084	1.30129	1.2524	1.34144
7107	TAG56:7-FA20:3	Triacylglycerol	Ester	53410	DMS-MS	.	.				0.666237	0.834377	0.900002	1.16138	0.623277	0.988283	0.779944	0.919759	0.504988	0.658951	0.61341	0.842041	0.282613	0.418684	0.377529	0.598975	0.5183	0.838396	1.07811	1.21129	1.02995	1.13304	1.02349	1.25002	0.778473	1.3021	0.610114	1.08206	0.610651	1.14598	0.911723	1.73959	0.932553	0.99495	0.722129	0.936685	1.56382	1.79899	1.24247
7108	TAG56:7-FA20:4	Triacylglycerol	Ester	53750	DMS-MS	.	.				0.458862	0.550262	0.78113	0.850917	0.520352	0.820379	0.583198	0.740743	0.36919	0.473267	0.49549	0.77695	0.262523	0.408261	0.278803	0.414095	0.360433	0.622787	1.08956	1.15287	0.969526	1.06483	0.987296	1.0778	0.672536	1.1229	0.49618	0.943761	0.460406	0.840587	0.873845	1.80009	0.861856	1.01879	0.6833	0.837508	1.31634	1.45717	0.873257
7109	TAG56:7-FA20:5	Triacylglycerol	Ester	54279	DMS-MS	.	.				0.532406	0.682771	0.699766	0.7896	0.530098	0.999668	0.628292	0.775631	0.450937	0.494995	0.532791	0.715527	0.242155	0.388378	0.292365	0.396551	0.321574	0.583286	0.680372	0.727184	0.792989	0.831939	0.908962	1.03118	0.565544	0.819301	0.512349	0.775872	0.736028	0.979007	0.859315	1.60891	0.729042	0.886731	1.11282	1.37872	1.22305	1.43014	1.23051
7111	TAG56:7-FA22:4	Triacylglycerol	Ester	54084	DMS-MS	.	.				0.275833	0.603213	0.57915	0.59317	0.65527	0.998325	0.254354	0.450565	0.260074	0.256963	0.196295	0.410816	0.232322	0.461225	0.382463	0.37683	0.605591	0.632562	1.06576	1.22587	0.776444	0.917174	0.903914	0.868808	0.948925	1.27431	0.805531	0.877114	0.682928	0.935199	1.64771	2.45295	1.65833	1.22058	1.31427	1.43723	1.65555	1.54709	1.3089
7112	TAG56:7-FA22:5	Triacylglycerol	Ester	54450	DMS-MS	.	.				0.443056	0.522194	0.51256	0.583171	0.400808	0.588809	0.316216	0.374569	0.246219	0.223646	0.181068	0.233305	0.318232	0.471855	0.426514	0.522593	0.467001	0.6047	0.745955	0.966062	0.865933	0.841416	0.738553	0.780317	0.999339	1.27908	0.888711	1.1493	0.880943	1.10797	1.66559	2.47132	1.54837	1.33314	1.41634	1.62542	1.29015	1.41655	1.12691
7113	TAG56:7-FA22:6	Triacylglycerol	Ester	54619	DMS-MS	.	.				0.207519	0.240583	0.242709	0.274672	0.207479	0.295402	0.206027	0.248066	0.16276	0.159553	0.127153	0.169262	0.288013	0.395364	0.286949	0.370163	0.268706	0.362296	0.469322	0.562218	0.397018	0.423512	0.359861	0.410416	0.651631	0.907087	0.614641	0.824302	0.594779	0.803037	3.06432	4.42687	2.55541	2.48504	3.15746	3.63377	0.887537	1.00897	1.21711
7117	TAG56:8-FA16:0	Triacylglycerol	Ester	53923	DMS-MS	.	.				0.299723	0.266809	0.27007	0.330261	0.273059	0.443696	0.166686	0.247189	0.185464	0.233019	0.188379	0.283657	0.199512	0.337411	0.217383	0.380027	0.283938	0.398329	0.49613	0.581307	0.472071	0.517672	0.399393	0.463767	0.649721	0.929873	0.536494	0.734389	0.51613	0.792503	2.19196	3.51951	2.16625	1.93226	2.28201	2.74353	1.09016	1.01694	1.42018
7118	TAG56:8-FA16:1	Triacylglycerol	Ester	54085	DMS-MS	.	.				0.252468	0.486875	0.296971	0.570302	0.263158	0.365037	0.293649	0.254568	0.205354	0.183074	0.179001	0.229823	0.315242	0.48734	0.335597	0.395813	0.39304	0.566179	0.801182	0.931398	0.69805	0.818842	0.551354	0.63501	0.988462	1.07304	0.74789	1.05234	0.831686	1.23793	3.18799	4.94354	3.68213	2.88247	3.83121	3.98574	1.28615	1.45409	1.14619
7120	TAG56:8-FA18:1	Triacylglycerol	Ester	54280	DMS-MS	.	.				0.612756	0.662058	0.503559	0.736066	0.486232	0.859594	0.505801	0.662154	0.392695	0.425488	0.513045	0.895838	0.407627	0.636314	0.34127	0.450157	0.424558	0.662992	0.71561	0.700932	0.774471	0.75337	0.779612	0.844155	0.630779	1.09872	0.626555	0.924138	0.655281	0.962306	1.50793	2.69817	1.79476	1.553	1.83773	2.00028	1.24235	1.3652	1.20935
7121	TAG56:8-FA18:2	Triacylglycerol	Ester	53411	DMS-MS	.	.				0.322832	0.412333	0.450696	0.465968	0.357323	0.597184	0.252847	0.386864	0.185789	0.205391	0.248794	0.359937	0.207187	0.354686	0.230123	0.41185	0.290483	0.563564	0.687775	0.780713	0.67378	0.708974	0.641035	0.73792	0.672976	1.26276	0.553569	0.838914	0.499304	0.877298	1.69843	2.94185	1.79956	1.56875	1.84179	2.15969	1.35335	1.53131	1.22952
7122	TAG56:8-FA18:3	Triacylglycerol	Ester	53924	DMS-MS	.	.				0.486763	0.740906	0.961092	0.918034	0.809026	0.993363	0.526174	0.77378	0.556557	0.527972	0.591629	0.688746	0.365727	0.459312	0.322761	0.510454	0.578026	0.779717	0.948348	0.993371	0.874317	0.857857	0.76451	0.939737	0.822132	1.09582	0.56648	0.944267	0.77563	1.03952	1.10219	1.89089	1.30959	1.03788	1.10335	1.30646	1.37673	1.5029	1.34171
7126	TAG56:8-FA20:4	Triacylglycerol	Ester	54451	DMS-MS	.	.				0.492994	0.613023	0.717863	0.889402	0.685687	0.861568	0.489254	0.657064	0.393348	0.429154	0.65879	0.955547	0.208745	0.350812	0.234838	0.409869	0.345348	0.634795	1.05903	1.1396	0.892265	1.04697	0.927749	1.10267	0.668458	1.3495	0.412801	0.93469	0.420837	0.980527	0.922867	1.98998	0.963571	1.03567	0.741449	0.81001	1.27151	1.5424	0.858871
7127	TAG56:8-FA20:5	Triacylglycerol	Ester	53751	DMS-MS	.	.				0.506671	0.782675	0.72963	0.91807	0.584839	1.14755	0.510255	0.841972	0.355464	0.538586	0.423919	0.791063	0.253134	0.330556	0.261217	0.4687	0.429486	0.693484	0.722752	0.812348	0.910307	1.03582	0.976252	1.14022	0.584007	1.03947	0.418041	0.859891	0.457895	1.08679	0.791963	1.7981	0.797154	0.996487	1.13705	1.39975	1.78327	1.94049	1.5867
7129	TAG56:8-FA22:5	Triacylglycerol	Ester	54620	DMS-MS	.	.				0.42811	0.516789	0.497116	0.707795	0.416957	0.719935	0.320842	0.315451	0.208126	0.237628	0.225768	0.165996	0.276206	0.431068	0.342843	0.543794	0.454351	0.694899	0.879981	0.965272	0.840999	1.098	0.777578	0.802299	0.917375	1.26782	0.788783	1.09597	0.803795	0.964897	1.75614	3.24641	1.98705	1.63579	1.96045	2.12133	1.34973	1.50546	1.3617
7130	TAG56:8-FA22:6	Triacylglycerol	Ester	53412	DMS-MS	.	.				0.243608	0.263283	0.278809	0.292932	0.206373	0.333465	0.190346	0.231836	0.127251	0.140672	0.11161	0.123793	0.258599	0.361704	0.265293	0.369347	0.334068	0.424324	0.483409	0.598639	0.447866	0.478158	0.381678	0.442523	0.699815	1.06629	0.576741	0.895495	0.530188	0.797589	2.75272	4.4063	3.07568	2.61493	3.19947	3.63207	1.12817	1.28157	1.42515
7138	TAG56:9-FA18:3	Triacylglycerol	Ester	54621	DMS-MS	.	.				0.531779	0.587906	0.484414	0.509029	0.501731	1.04674	0.518349	0.489976	0.325746	0.284711	0.490517	0.528425	0.281695	0.214866	0.23496	0.378029	0.390495	0.513136	0.929201	0.91445	0.687465	0.731193	0.73982	0.899671	0.510821	0.881728	0.348557	0.46397	0.474776	0.521929	1.48343	3.21178	2.305	1.52165	2.0516	2.3273	0.917164	1.02999	1.21185
7141	TAG56:9-FA20:4	Triacylglycerol	Ester	54622	DMS-MS	.	.				0.471661	0.624712	0.708226	0.97397	1.08879	1.48313	0.500043	0.530145	0.42379	0.47458	0.873135	1.0729	0.256695	0.356033	0.226188	0.411523	0.328473	0.625097	1.01861	1.2021	0.902682	0.971949	0.986936	1.15874	0.458705	0.88939	0.307034	0.480498	0.294059	0.709916	0.851272	2.09751	0.944889	1.15737	0.831728	1.00252	1.03345	1.19207	0.997485
7142	TAG56:9-FA20:5	Triacylglycerol	Ester	53925	DMS-MS	.	.				0.437851	0.709806	0.740358	0.741796	0.732405	0.968609	0.444181	0.565663	0.288472	0.38754	0.526824	0.885643	0.171884	0.267422	0.152065	0.382519	0.302518	0.891194	0.681253	0.694459	0.789379	1.03805	0.863219	1.03478	0.564608	1.05662	0.342277	0.796676	0.480793	0.968728	0.793017	1.84018	0.959289	1.09431	1.13449	1.60563	1.36331	1.54835	1.40615
7145	TAG56:9-FA22:6	Triacylglycerol	Ester	54452	DMS-MS	.	.				0.255149	0.266151	0.335555	0.39394	0.251374	0.446049	0.203705	0.215366	0.117539	0.165064	0.091705	0.156627	0.283628	0.263222	0.298977	0.318787	0.309588	0.492091	0.592568	0.732095	0.491939	0.532794	0.516934	0.536352	0.72248	0.991403	0.546674	0.897525	0.658426	0.733026	3.16075	5.57931	4.17209	3.16828	4.04271	4.5792	1.35351	1.31556	1.68648
7169	TAG56:4-FA16:0	Triacylglycerol	Ester	54614	DMS-MS	.	.				0.56121	0.597033	0.521908	0.489495	0.588726	0.667767	0.469094	0.465339	0.651069	0.47719	0.517613	0.655938	0.384812	0.484471	0.449759	0.641634	0.458834	0.627055	0.841161	0.962058	0.967678	0.872859	0.67839	0.707302	0.711917	1.21134	0.760564	1.00231	1.13404	1.15546	1.77033	1.82526	0.775496	1.2189	1.0644	1.36404	1.08052	0.991624	0.969108
7172	TAG56:4-FA18:0	Triacylglycerol	Ester	53406	DMS-MS	.	.				0.554045	0.612958	0.593158	0.626473	0.387014	0.758189	0.395526	0.486338	0.386151	0.440293	0.337765	0.446385	0.260603	0.323802	0.309185	0.48455	0.359063	0.576865	0.48729	0.555404	0.570316	0.605412	0.54921	0.583219	0.896987	1.33135	0.855295	1.30793	0.86573	1.37209	1.45636	1.5717	0.565859	1.05924	0.803463	0.940502	1.32954	1.37032	1.14483
7173	TAG56:4-FA18:1	Triacylglycerol	Ester	53744	DMS-MS	.	.				0.553624	0.602716	0.651931	0.753535	0.38871	0.712739	0.588535	0.789318	0.48061	0.613765	0.29216	0.770471	0.317765	0.468124	0.430765	0.644509	0.462692	0.847854	0.792747	0.810934	0.991314	0.930695	0.813392	0.899159	1.22842	1.76089	0.971022	1.53697	1.24145	1.8296	1.56909	2.07474	0.689067	1.15454	0.819784	1.14596	1.98143	1.98478	1.12161
7174	TAG56:4-FA18:2	Triacylglycerol	Ester	53745	DMS-MS	.	.				0.471903	0.678419	0.613041	0.772155	0.322489	0.941494	0.575132	0.981187	0.393864	0.646324	0.203914	1.38985	0.319288	0.636622	0.389312	0.651888	0.461068	1.17251	0.730216	0.754892	0.99338	0.962939	0.851421	0.96226	1.138	2.28242	0.892083	1.63188	0.940817	1.9276	1.22836	2.36528	0.57743	1.3985	0.683421	1.26297	2.26355	2.75809	1.13283
7177	TAG56:4-FA20:1	Triacylglycerol	Ester	54274	DMS-MS	.	.				0.475003	0.655412	0.671377	0.709363	0.293065	0.952501	0.554714	1.14375	0.431877	0.671472	0.187922	1.4788	0.279797	0.597014	0.290958	0.650847	0.416277	1.24193	0.672174	0.728469	0.997209	0.935064	0.781173	0.977157	1.08194	2.16304	0.874966	1.74595	1.06791	2.0193	1.30157	2.52094	0.557841	1.4274	0.692331	1.23641	2.38028	2.45974	1.08552
7178	TAG56:4-FA20:2	Triacylglycerol	Ester	53580	DMS-MS	.	.				0.700892	0.828565	0.807282	0.826824	0.436627	0.681989	0.933306	0.954684	0.656864	0.690248	0.383399	0.615191	0.433302	0.60277	0.482777	0.636506	0.500153	0.786415	0.980213	1.10104	1.1178	1.11791	0.973617	1.06506	1.20443	1.55465	0.982924	1.39468	1.46232	1.84063	1.53135	1.89352	0.790863	1.0028	0.874553	1.03488	1.96896	1.93248	1.18246
7179	TAG56:4-FA20:3	Triacylglycerol	Ester	53746	DMS-MS	.	.				0.71268	0.718831	0.702223	0.877581	0.498255	0.793894	0.779657	0.73844	0.582851	0.739311	0.5321	0.655945	0.339629	0.463008	0.475083	0.518363	0.528622	0.588648	0.674801	0.735759	0.735578	0.815331	0.817227	0.869135	0.963502	1.45937	1.01442	1.29514	1.00169	1.42604	1.29156	1.56149	0.708107	0.970275	0.695737	0.943682	1.42002	1.47272	1.02883
7180	TAG56:4-FA20:4	Triacylglycerol	Ester	54615	DMS-MS	.	.				0.397585	0.454545	0.482775	0.567454	0.333257	0.531711	0.466187	0.502522	0.439517	0.404159	0.284089	0.469368	0.24936	0.398954	0.359539	0.415454	0.359756	0.419619	0.538873	0.563384	0.60452	0.592041	0.536546	0.568687	0.831845	1.20775	0.686069	1.20172	0.792927	0.896136	1.49611	1.58556	0.660853	1.02701	0.820805	1.03829	0.956589	1.08383	0.873581
7182	TAG56:4-FA22:4	Triacylglycerol	Ester	53918	DMS-MS	.	.				0.555415	0.5994	0.549666	0.543669	0.509838	0.674568	0.366836	0.346174	0.353417	0.486582	0.489799	0.767971	0.371002	0.481292	0.379154	0.538043	0.433858	0.421782	0.797951	0.898964	0.796073	0.810492	0.684133	0.696621	0.928531	1.09623	0.672362	1.0111	1.14446	1.44087	1.63095	1.83377	0.977775	0.994058	0.936621	1.10741	1.04302	1.35505	0.909208
7186	TAG56:5-FA16:0	Triacylglycerol	Ester	54616	DMS-MS	.	.				0.510789	0.595811	0.512612	0.561947	0.428073	0.702363	0.332451	0.379052	0.42623	0.369684	0.339449	0.46338	0.386129	0.45987	0.355427	0.467969	0.390263	0.402309	0.814911	0.925814	0.860698	0.802729	0.666743	0.706346	0.951866	1.09167	0.742329	0.94337	0.948436	1.16125	1.63278	1.80848	0.956532	1.06088	1.06975	1.17736	0.959638	1.10848	0.881136
7189	TAG56:5-FA18:0	Triacylglycerol	Ester	53919	DMS-MS	.	.				0.466117	0.534939	0.571558	0.670644	0.326591	0.519089	0.583116	0.605654	0.479714	0.460115	0.293513	0.393103	0.265608	0.393949	0.329375	0.455146	0.368694	0.541936	0.564807	0.635354	0.596292	0.641184	0.564468	0.622334	0.932562	1.37201	0.967652	1.36752	0.816736	1.12939	1.35057	1.64461	0.745093	0.987262	0.828473	1.03083	1.18284	1.27445	1.02166
7191	TAG56:5-FA18:1	Triacylglycerol	Ester	53920	DMS-MS	.	.				0.510695	0.604422	0.704486	0.732962	0.407937	0.661416	0.636705	0.694189	0.493506	0.49558	0.366197	0.532756	0.344265	0.394971	0.371787	0.485415	0.419633	0.597476	0.801562	0.883706	0.848226	0.838265	0.756637	0.820641	1.01273	1.37353	0.891513	1.28781	1.04593	1.34072	1.36544	1.78151	0.817904	0.983639	0.838603	0.988828	1.34947	1.39202	1.02054
7192	TAG56:5-FA18:2	Triacylglycerol	Ester	54275	DMS-MS	.	.				0.482164	0.706655	0.617323	0.798275	0.420563	0.791037	0.526635	0.764546	0.394523	0.460636	0.267886	0.708931	0.256444	0.406368	0.400365	0.541088	0.548433	0.984276	0.764698	0.832489	0.914908	0.997786	0.795397	0.943358	1.14209	1.79914	0.828986	1.40399	0.856536	1.51731	1.32922	2.12824	0.753107	1.126	0.733414	1.049	2.36421	2.46908	1.14796
7195	TAG56:5-FA20:1	Triacylglycerol	Ester	54447	DMS-MS	.	.				0.487992	0.494063	0.522236	0.888538	0.254369	0.744221	0.534179	1.1826	0.298369	0.598559	0.264489	1.6708	0.246751	0.59007	0.275969	0.67824	0.513938	1.4108	0.670313	0.777775	0.987146	0.91362	0.857433	0.956583	0.985356	2.10439	0.824093	1.71501	1.0028	1.91146	1.20262	3.11858	0.828662	1.51344	0.758868	1.40722	2.49335	2.86813	1.32472
7196	TAG56:5-FA20:2	Triacylglycerol	Ester	53407	DMS-MS	.	.				0.641221	0.673244	0.837862	0.86927	0.408994	0.780388	0.725638	0.804201	0.530057	0.518831	0.376573	0.527401	0.311365	0.381067	0.471849	0.602858	0.491492	0.832073	1.05787	1.15617	1.24966	1.16857	1.08474	1.24991	1.09728	1.50518	0.859531	1.22752	1.02002	1.37347	1.61542	2.25822	0.830836	1.13946	0.878678	1.05815	2.31657	2.40505	1.11208
7197	TAG56:5-FA20:3	Triacylglycerol	Ester	54448	DMS-MS	.	.				0.676696	0.800569	0.904159	0.993708	0.502146	0.772524	1.08196	1.08932	0.741455	0.749894	0.638186	0.726511	0.387942	0.468719	0.498248	0.607624	0.493378	0.691043	0.93098	1.08616	1.0926	1.02856	1.00727	1.09132	0.892831	1.11377	0.823909	1.16132	1.01189	1.26089	1.17718	1.58906	0.784162	0.93973	0.696507	0.816698	1.2836	1.44167	0.977626
7198	TAG56:5-FA20:4	Triacylglycerol	Ester	54449	DMS-MS	.	.				0.451467	0.523407	0.660175	0.747943	0.353524	0.498569	0.671116	0.69917	0.506266	0.491725	0.349381	0.491774	0.301046	0.403636	0.359965	0.46189	0.346196	0.495295	0.624522	0.715201	0.624409	0.665856	0.591207	0.6648	0.928669	1.32194	0.962634	1.40986	0.821051	1.13383	1.31593	1.64706	0.768381	1.0028	0.769962	0.972005	1.05938	1.28302	0.924674
7201	TAG56:5-FA22:4	Triacylglycerol	Ester	54276	DMS-MS	.	.				0.531204	0.523835	0.532898	0.60593	0.487719	0.635016	0.384405	0.419301	0.46137	0.376563	0.35237	0.414257	0.39235	0.467398	0.395059	0.448083	0.442013	0.483577	0.93119	1.1059	0.918205	0.849036	0.749838	0.768665	0.913892	1.08285	0.715759	0.965672	0.978517	1.16938	1.60263	1.94378	0.951695	1.13086	1.0622	1.1176	0.938563	1.00286	0.820739
7202	TAG56:5-FA22:5	Triacylglycerol	Ester	53581	DMS-MS	.	.				0.453642	0.515038	0.450712	0.533491	0.379839	0.604042	0.323839	0.406517	0.403109	0.321795	0.291824	0.406254	0.368097	0.528152	0.389389	0.455861	0.390883	0.37047	0.58921	0.699407	0.652446	0.685551	0.571635	0.641261	0.915571	1.15703	0.821662	1.01853	0.901699	1.21722	1.75848	2.05368	0.959346	1.09661	1.24097	1.37428	1.08566	1.18584	1.01893
7206	TAG56:6-FA16:0	Triacylglycerol	Ester	54617	DMS-MS	.	.				0.455858	0.48916	0.480915	0.521009	0.366078	0.495739	0.361245	0.394632	0.356846	0.313237	0.235905	0.309845	0.35626	0.422554	0.342762	0.449582	0.400734	0.466393	0.604105	0.739587	0.757641	0.702168	0.587669	0.654032	1.06119	1.22633	0.884641	1.22438	1.01188	1.32864	1.56434	2.04555	0.976357	1.02381	1.26126	1.38288	1.2369	1.40397	1.09237
7209	TAG56:6-FA18:0	Triacylglycerol	Ester	53921	DMS-MS	.	.				0.348777	0.431239	0.483926	0.637716	0.278192	0.548556	0.406594	0.444264	0.296291	0.299516	0.271058	0.340808	0.245251	0.352866	0.317799	0.445408	0.324011	0.58564	0.486231	0.625908	0.535108	0.640677	0.552252	0.623904	0.839778	1.32407	0.8027	1.1841	0.700498	1.06455	1.47774	2.01262	0.90463	1.12738	1.06927	1.37712	1.26932	1.38442	1.04999
7210	TAG56:6-FA18:1	Triacylglycerol	Ester	54277	DMS-MS	.	.				0.49886	0.603327	0.66507	0.702497	0.420842	0.661938	0.597736	0.659241	0.4382	0.456484	0.395502	0.527529	0.342631	0.46494	0.354798	0.496525	0.394683	0.561214	0.771367	0.860965	0.806622	0.789272	0.725706	0.780554	1.01741	1.28434	0.8492	1.21475	1.00831	1.312	1.31129	1.8626	0.898489	0.939273	0.947807	1.11167	1.36938	1.50015	1.07801
7211	TAG56:6-FA18:2	Triacylglycerol	Ester	54081	DMS-MS	.	.				0.511911	0.597058	0.67621	0.793104	0.424859	0.692076	0.477344	0.553036	0.369344	0.349019	0.332631	0.487749	0.238941	0.374073	0.3293	0.499535	0.495885	0.689997	0.784132	0.909967	0.871302	0.891998	0.764708	0.866225	0.961236	1.41318	0.721826	1.19543	0.785305	1.1174	1.21619	1.84001	0.791342	0.999934	0.74671	0.964516	1.76546	1.97673	1.13138
7212	TAG56:6-FA18:3	Triacylglycerol	Ester	53747	DMS-MS	.	.				0.539486	0.816594	0.472793	0.692576	0.54677	0.759019	0.474956	0.832116	0.328454	0.593294	0.331595	0.740671	0.250411	0.497324	0.311652	0.5325	0.451784	1.08823	0.773184	0.96143	1.01001	0.829987	0.831898	0.817131	0.95779	1.45542	0.567653	1.24923	0.557512	1.28781	1.38718	2.32457	1.08684	1.38365	0.939829	1.16693	1.61409	2.02355	1.39464
7215	TAG56:6-FA20:2	Triacylglycerol	Ester	54082	DMS-MS	.	.				0.623469	0.874006	0.748015	0.789456	0.555768	0.909567	0.495094	0.820225	0.351622	0.52543	0.485973	0.675761	0.322449	0.511725	0.417835	0.483564	0.547718	0.989552	0.979909	1.13716	1.11547	1.04262	1.01256	1.01728	1.2033	1.50608	0.707618	1.07472	0.84623	0.968203	1.39015	2.03563	1.06284	1.22782	0.850056	1.20899	2.2373	2.52748	1.16307
7216	TAG56:6-FA20:3	Triacylglycerol	Ester	53408	DMS-MS	.	.				0.737937	0.715506	0.955414	1.11652	0.499822	0.848117	0.853749	1.00168	0.609208	0.581409	0.628672	0.695885	0.354484	0.496867	0.423282	0.610782	0.537569	0.788067	1.00707	1.20532	1.1749	1.26708	1.12118	1.24766	0.814072	1.13561	0.673898	1.01317	0.679172	1.02014	1.04332	1.64866	0.824945	0.941412	0.716425	0.771058	1.73621	1.69272	1.02975
7217	TAG56:6-FA20:4	Triacylglycerol	Ester	54618	DMS-MS	.	.				0.43995	0.556157	0.717377	0.842635	0.481475	0.680334	0.691285	0.813976	0.480298	0.500333	0.497372	0.734286	0.285378	0.428632	0.317718	0.420092	0.369933	0.565036	0.932364	1.00114	0.849653	0.921309	0.822639	0.911348	0.784979	1.14812	0.671703	1.0725	0.693447	1.00175	1.0198	1.69149	0.772224	0.998042	0.705314	0.844376	1.14249	1.32512	0.874816
7218	TAG56:6-FA20:5	Triacylglycerol	Ester	54278	DMS-MS	.	.				0.514165	0.651084	0.461313	0.621018	0.344529	0.766479	0.443072	0.629157	0.425551	0.390743	0.381314	0.582528	0.209634	0.348924	0.266502	0.410965	0.292692	0.44966	0.495753	0.504321	0.69298	0.653921	0.734713	0.773269	0.56678	0.932792	0.619091	0.90875	0.740459	1.02212	1.13277	1.63228	0.778821	0.959442	1.2906	1.54892	1.13401	1.31462	1.32034
7220	TAG56:6-FA22:4	Triacylglycerol	Ester	53922	DMS-MS	.	.				0.475118	0.539867	0.535889	0.611777	0.473987	0.567509	0.336865	0.353362	0.232599	0.294043	0.300837	0.294423	0.30701	0.370815	0.324516	0.476266	0.41903	0.463102	0.95796	1.12576	0.905535	0.887429	0.746293	0.786693	0.938572	1.10323	0.726697	0.998081	0.833018	1.00192	1.52635	2.14396	1.1088	1.19295	1.0821	1.22609	1.15464	1.16202	0.923126
7221	TAG56:6-FA22:5	Triacylglycerol	Ester	54083	DMS-MS	.	.				0.445363	0.495142	0.558879	0.564431	0.407809	0.557807	0.384063	0.425222	0.340105	0.338369	0.238025	0.280607	0.399266	0.51392	0.435732	0.55779	0.444664	0.516683	0.693275	0.822901	0.788039	0.780869	0.634193	0.689608	1.00464	1.26154	1.01667	1.27274	1.07363	1.33981	1.68263	2.14075	1.10134	1.17235	1.31808	1.43206	1.09641	1.22289	1.15819
7222	TAG56:6-FA22:6	Triacylglycerol	Ester	53582	DMS-MS	.	.				0.193431	0.229248	0.22051	0.223707	0.179441	0.306455	0.158839	0.210397	0.172744	0.148709	0.15874	0.221193	0.283998	0.375746	0.22199	0.304147	0.225212	0.328493	0.381903	0.423141	0.332607	0.398627	0.308895	0.357293	0.530151	0.859685	0.500501	0.753039	0.489852	0.735061	3.17376	3.97344	1.99426	2.12093	2.78934	3.22252	0.888229	0.917956	1.11986
7226	TAG56:7-FA16:0	Triacylglycerol	Ester	53748	DMS-MS	.	.				0.302564	0.346137	0.360357	0.398685	0.26868	0.38794	0.244793	0.263642	0.219516	0.187503	0.156772	0.183339	0.280581	0.432608	0.30382	0.420317	0.345361	0.45889	0.503406	0.609785	0.521683	0.570017	0.481206	0.490631	0.857701	1.09093	0.726017	0.977941	0.677157	0.885419	2.26309	3.28883	1.86648	1.71344	2.27897	2.54744	1.16473	1.21594	1.28643
7227	TAG56:7-FA16:1	Triacylglycerol	Ester	53583	DMS-MS	.	.				0.580729	0.70239	0.722064	0.698456	0.485533	0.506503	0.442832	0.471591	0.255642	0.219947	0.244907	0.250207	0.328272	0.41843	0.527044	0.554049	0.417328	0.706268	0.90931	1.05759	0.976284	0.990713	0.646965	0.860866	1.1922	1.55806	1.00014	1.31132	1.2819	1.49273	2.20618	3.54357	2.05999	1.73231	2.23844	2.47865	1.31179	1.55802	1.27098
7228	TAG56:7-FA18:0	Triacylglycerol	Ester	53749	DMS-MS	.	.				0.401057	0.523458	0.427703	0.723302	0.47129	0.669026	0.45353	0.55543	0.371411	0.441488	0.318262	0.698983	0.238046	0.463666	0.291879	0.405889	0.439131	0.623316	0.431347	0.49488	0.483023	0.517511	0.49617	0.621615	0.854681	1.08427	0.430014	0.8773	0.692001	1.06184	1.49371	1.95094	0.972255	1.20295	1.32666	1.62132	1.18826	1.39074	1.42915
7240	TAG56:10-FA18:2	Triacylglycerol	Ester	54079	DMS-MS	.	.				0.56666	0.784211	0.625184	0.799327	0.539347	1.25267	0.409486	0.779985	0.547322	0.697479	0.47221	1.62958	0.482652	0.755262	0.450531	0.745091	0.517215	1.67781	0.656908	0.742136	0.684879	0.868968	0.705205	0.81437	0.638386	1.46442	0.711504	1.58069	1.00439	1.75076	1.13502	3.19455	0.578869	1.569	0.797475	1.42304	1.5505	2.44698	1.41333
7262	TAG56:1-FA16:0	Triacylglycerol	Ester	53401	DMS-MS	.	.				0.389859	0.612679	0.179667	0.729927	0.483247	1.92931	0.249119	0.646852	0.477073	0.719282	0.488979	2.311	0.286657	0.486483	0.291572	0.698254	0.397914	0.834002	0.443759	0.310634	0.427952	0.487623	0.496959	0.664778	0.495723	1.52513	0.301647	1.4862	0.685017	1.60748	1.10949	1.22996	0.135056	1.60663	0.69516	1.6676	0.994367	1.08071	0.750175
7266	TAG56:1-FA18:1	Triacylglycerol	Ester	54080	DMS-MS	.	.				0.51023	0.75943	0.47075	0.831433	0.469171	1.40973	0.307951	0.784005	0.510413	0.817574	0.497084	2.02185	0.360194	0.791828	0.387908	0.699902	0.482879	1.14462	0.538231	0.422142	0.649954	0.715899	0.661015	0.765217	0.404089	1.2726	0.391664	1.08429	0.648849	1.52901	1.12558	1.5376	0.509957	1.78549	0.699845	1.39771	1.09299	1.16765	0.790626
7273	TAG56:2-FA16:0	Triacylglycerol	Ester	53402	DMS-MS	.	.				0.424736	0.683209	0.261475	0.418445	0.471499	0.973857	0.258186	0.525328	0.683452	0.661358	0.384661	0.910586	0.356413	0.369587	0.291549	0.421376	0.335742	0.548624	0.718455	0.633595	0.486917	0.556721	0.532258	0.689443	1.03063	1.25375	0.438998	0.981296	0.756366	1.64491	1.2903	1.35686	0.428298	1.10115	1.05676	1.43644	0.732118	0.839781	0.761191
7275	TAG56:2-FA18:0	Triacylglycerol	Ester	54272	DMS-MS	.	.				0.594667	0.797792	0.508243	0.797431	0.403813	1.08209	0.418673	0.643577	0.478084	0.707727	0.513839	1.46768	0.328923	0.652816	0.323095	0.599355	0.395165	0.838998	0.539863	0.525468	0.710516	0.666889	0.69587	0.829043	0.866105	1.72559	0.860567	1.44415	1.24198	1.93413	1.62303	1.74745	0.336606	1.25936	0.785601	1.23531	1.70787	1.63087	1.05403
7278	TAG56:2-FA20:0	Triacylglycerol	Ester	54273	DMS-MS	.	.				0.639368	1.01193	0.65578	0.98587	0.522197	1.55172	0.436087	1.06088	0.647311	1.069	0.3817	2.4556	0.549414	0.903268	0.50429	0.93284	0.623157	1.55305	0.476349	0.528079	0.88436	0.813843	0.702234	0.964341	0.481901	1.63919	0.585927	1.41853	0.79211	1.78245	0.860584	1.90358	0.309666	1.65841	0.54427	1.26427	1.24124	1.62872	1.14287
7279	TAG56:2-FA20:1	Triacylglycerol	Ester	53403	DMS-MS	.	.				0.507244	0.622891	0.463131	0.664075	0.333409	0.777035	0.447265	0.669436	0.476252	0.680083	0.345617	1.36276	0.326339	0.640482	0.376264	0.548276	0.362187	0.62317	0.549884	0.56523	0.794341	0.717681	0.721438	0.764312	0.827107	1.79418	0.725254	1.30246	1.27096	1.73211	1.63516	2.10107	0.276577	1.24088	0.748403	1.26077	1.64193	1.72077	0.824315
7284	TAG56:3-FA16:0	Triacylglycerol	Ester	54612	DMS-MS	.	.				0.553431	0.586496	0.399257	0.643374	0.424557	0.665875	0.442877	0.465461	0.477073	0.463305	0.434647	0.659653	0.295906	0.697784	0.429594	0.5777	0.446778	0.709562	0.723354	0.838993	0.785651	0.728527	0.627298	0.661519	0.692439	1.0387	0.66586	0.832964	0.878823	1.00022	1.76628	1.5605	0.675898	1.19232	1.18319	1.43783	0.948556	0.928824	0.851737
7286	TAG56:3-FA18:0	Triacylglycerol	Ester	54613	DMS-MS	.	.				0.564581	0.649388	0.487305	0.67614	0.452044	0.73127	0.391284	0.50262	0.538332	0.47852	0.300282	0.729472	0.336457	0.387017	0.32009	0.559085	0.384222	0.620081	0.614093	0.600738	0.718292	0.728182	0.676617	0.736736	1.00315	1.61375	0.944732	1.36901	0.973602	1.61759	1.72699	1.80929	0.468558	1.12468	0.789868	1.07212	1.94363	1.92726	0.996854
7287	TAG56:3-FA18:1	Triacylglycerol	Ester	54446	DMS-MS	.	.				0.472973	0.636832	0.607247	0.739825	0.294768	0.899761	0.651962	1.0637	0.547363	0.79405	0.268001	1.45577	0.358512	0.59729	0.384683	0.651735	0.380243	1.0806	0.674067	0.668018	0.84345	0.784268	0.73855	0.848976	1.07979	1.95321	0.97234	1.61053	1.38319	2.43896	1.25473	2.0789	0.465186	1.337	0.645224	1.14572	1.74782	1.94398	1.00018
7288	TAG56:3-FA18:2	Triacylglycerol	Ester	53404	DMS-MS	.	.				0.601775	0.867737	0.669418	0.939794	0.416771	1.43714	0.442073	1.06646	0.575203	0.862105	0.317529	1.80716	0.360633	0.802729	0.484004	0.828549	0.701911	1.63253	0.586565	0.577129	0.81198	0.871245	0.703979	0.836174	0.662525	1.90078	0.695002	1.88925	0.858223	1.81918	1.03402	1.85218	0.329509	1.54312	0.647128	1.26119	1.75027	2.31274	1.23586
7290	TAG56:3-FA20:0	Triacylglycerol	Ester	53405	DMS-MS	.	.				0.653921	0.887982	0.720972	1.30503	0.477833	1.77931	0.471292	1.35883	0.721881	1.1211	0.358444	2.61594	0.507262	0.836961	0.531448	0.840052	0.745533	1.79586	0.682234	0.610439	0.950583	1.04232	0.793683	1.12704	0.535295	1.95937	0.588464	1.65005	0.600527	1.88838	0.831593	2.30941	0.251728	1.68219	0.568308	1.3109	1.85816	2.25782	1.27606
7291	TAG56:3-FA20:1	Triacylglycerol	Ester	53578	DMS-MS	.	.				0.506379	0.652413	0.601516	0.726951	0.24864	0.866452	0.709225	1.20353	0.497505	0.746038	0.23672	1.48281	0.36984	0.576499	0.333543	0.604491	0.337874	1.08459	0.65485	0.688836	0.847831	0.816972	0.715092	0.85333	1.10631	2.06406	0.999623	1.6852	1.47289	2.43292	1.32377	2.22811	0.377331	1.37229	0.66147	1.23616	1.70991	1.92121	0.948717
7292	TAG56:3-FA20:2	Triacylglycerol	Ester	53579	DMS-MS	.	.				0.664426	0.594415	0.611736	0.489009	0.415311	0.660245	0.628597	0.641324	0.601705	0.504266	0.448142	0.667986	0.324446	0.482046	0.471003	0.546408	0.469582	0.588705	0.73209	0.839024	0.897202	0.866377	0.89418	0.869086	1.05663	1.30755	0.931037	1.11773	1.16999	1.45326	1.80754	1.70228	0.658477	1.07363	0.793165	1.24027	2.12485	1.78901	1.02609
7293	TAG55:4-FA18:2	Triacylglycerol	Ester	54078	DMS-MS	.	.				0.606124	0.716782	0.549698	0.806539	0.489374	1.0801	0.454041	0.920502	0.381879	0.743202	0.265171	1.75631	0.428322	0.587659	0.412648	0.756699	0.58562	1.50811	0.737894	0.771975	0.717244	0.787214	0.692656	0.935023	0.786059	1.7753	0.618131	1.52887	0.648197	1.77803	1.16451	3.11142	0.573908	1.75897	0.711075	1.38547	1.84558	2.11131	1.19761
7307	TAG55:5-FA18:1	Triacylglycerol	Ester	53912	DMS-MS	.	.				0.663372	0.662201	0.728285	0.885773	0.552953	1.07142	0.70715	0.816748	0.596371	0.911137	0.491647	1.17748	0.558547	0.663422	0.532047	0.732662	0.628317	0.993702	0.85881	0.841298	0.834602	0.780466	0.818543	0.843426	0.736541	1.39792	0.768235	1.29169	1.05936	1.42927	1.07624	2.67672	0.936657	1.51949	0.824333	1.16895	1.10841	1.29406	1.12217
7308	TAG55:5-FA18:2	Triacylglycerol	Ester	53913	DMS-MS	.	.				0.544489	0.73239	0.748544	0.869156	0.409382	1.21396	0.397056	0.923521	0.346771	0.665401	0.31505	1.64119	0.383197	0.642931	0.392438	0.707236	0.629906	1.5449	0.887917	0.820951	0.794425	0.944268	0.78564	0.875979	0.766807	1.99843	0.577971	1.44815	0.637223	1.44559	0.984699	3.89071	0.832584	1.92073	0.682689	1.61992	1.50351	2.18614	1.14186
7314	TAG55:5-FA20:4	Triacylglycerol	Ester	53914	DMS-MS	.	.				0.721389	0.664381	0.610637	0.78888	0.612004	0.892527	0.473669	0.528545	0.647194	0.573719	0.668641	0.740587	0.62499	0.710989	0.47821	0.526908	0.457001	0.614304	0.8571	0.953239	0.841646	0.76137	0.818283	0.820648	0.567078	0.733114	0.553385	0.772249	0.619138	0.708322	1.28792	1.56113	0.924864	1.22906	0.929644	1.04988	1.07954	1.16095	1.12971
7333	TAG55:7-FA15:0	Triacylglycerol	Ester	54270	DMS-MS	.	.				0.337522	0.290334	0.451868	0.422678	0.35045	0.468492	0.401165	0.312821	0.455148	0.363714	0.301638	0.29542	0.40531	0.390589	0.313557	0.416973	0.52063	0.626144	0.790622	0.82457	0.775255	0.757427	0.62456	0.655395	0.403576	0.765653	0.436338	0.708056	0.637556	0.532181	1.71675	2.76418	2.35705	1.69923	2.0431	2.62177	0.661096	0.839664	0.668101
7345	TAG55:7-FA22:6	Triacylglycerol	Ester	54271	DMS-MS	.	.				0.369973	0.369648	0.308141	0.295071	0.347881	0.600112	0.226453	0.318442	0.246959	0.272539	0.18796	0.29793	0.638237	0.804751	0.653277	0.539233	0.527823	0.73512	0.513851	0.601335	0.542709	0.538823	0.54965	0.508625	0.614196	0.654041	0.567818	0.766504	0.691257	0.632691	3.16247	4.56572	3.24208	2.70859	3.4436	3.76493	1.14134	1.33226	2.30211
7360	TAG54:8-FA18:2	Triacylglycerol	Ester	53400	DMS-MS	.	.				0.429311	0.658278	0.525112	0.593573	0.564795	1.02015	0.33041	0.715193	0.433608	0.587984	0.367411	1.51515	0.346068	0.493587	0.410002	0.740883	0.503859	1.18798	0.512178	0.622702	0.517291	0.671298	0.494563	0.559487	0.706758	1.48414	0.440812	1.23177	0.487056	1.37508	0.927245	3.68617	1.27776	1.68788	1.19843	2.02216	1.18644	1.93619	1.45937
7361	TAG54:8-FA18:3	Triacylglycerol	Ester	53740	DMS-MS	.	.				0.323248	0.874762	0.525478	0.812076	0.510541	1.10808	0.228831	1.06919	0.123845	0.801005	0.267593	2.19281	0.16083	0.396085	0.236402	0.805916	0.320759	1.76294	0.573038	0.701054	0.514168	0.692029	0.554468	0.718569	0.634851	2.11913	0.42024	1.45026	0.546308	1.63881	0.667274	5.21533	0.905664	2.15393	0.757273	2.31163	1.29695	2.11803	1.29281
7364	TAG54:8-FA20:4	Triacylglycerol	Ester	53741	DMS-MS	.	.				0.69203	0.750682	0.755865	0.90071	1.2411	1.51803	0.418599	0.421872	0.463172	0.436452	0.940905	0.979183	0.415212	0.670892	0.324762	0.378063	0.571853	0.600045	1.13554	1.29426	1.10664	1.05947	1.11763	1.10405	0.544303	0.452728	0.384376	0.39839	0.565636	0.540902	1.07101	1.67157	1.69998	0.958592	1.23307	1.12258	0.802041	0.833816	1.08635
7365	TAG54:8-FA20:5	Triacylglycerol	Ester	54444	DMS-MS	.	.				0.619647	0.599628	0.725854	0.645984	0.671125	0.839902	0.343873	0.409054	0.266652	0.392524	0.466524	0.594859	0.22306	0.312242	0.265545	0.382374	0.465145	0.585316	0.632928	0.774392	0.863696	1.05081	0.827384	0.879363	0.50832	0.82953	0.402275	0.702336	0.585843	0.748012	1.19643	1.80086	1.4588	1.00514	1.83131	1.91399	1.1237	1.02745	1.13494
7368	TAG54:8-FA22:6	Triacylglycerol	Ester	54076	DMS-MS	.	.				0.31135	0.444003	0.3439	0.346221	0.324503	0.710174	0.304797	0.267038	0.289904	0.294198	0.224215	0.323377	0.4616	0.698025	0.463924	0.581807	0.719168	0.761901	0.55905	0.689765	0.522688	0.582768	0.426188	0.434193	0.694705	0.758929	0.508492	0.755586	0.631323	0.715184	2.92813	5.0812	4.3996	3.11645	4.61978	5.07358	1.19683	1.28198	1.93955
7388	TAG55:1-FA16:0	Triacylglycerol	Ester	54267	DMS-MS	.	.				0.251063	0.316464	0.311377	0.386402	0.337007	0.429943	0.193271	0.254416	0.14795	0.196781	0.200527	0.330945	0.209466	0.324397	0.23093	0.30707	0.38404	0.461377	0.441775	0.552493	0.419347	0.55214	0.404018	0.433796	0.682414	0.957489	0.523864	0.748132	0.443347	0.706195	2.06341	3.29476	1.88916	1.90302	2.30914	2.6345	1.01505	1.30008	1.2104
7391	TAG55:1-FA18:1	Triacylglycerol	Ester	54610	DMS-MS	.	.				0.523152	0.687507	0.536664	0.69757	0.47844	0.87313	0.390789	0.686453	0.43141	0.485686	0.474751	0.916349	0.472124	0.464114	0.388832	0.46532	0.42241	0.64023	0.67585	0.709805	0.675588	0.796822	0.672755	0.795886	0.539723	0.996283	0.565758	0.787178	0.746355	1.13549	1.47261	2.48801	1.41779	1.50726	1.70569	1.93561	1.37366	1.4574	1.23303
7399	TAG55:2-FA18:1	Triacylglycerol	Ester	54268	DMS-MS	.	.				0.605352	0.719361	0.55837	0.64354	0.50532	1.13554	0.467781	1.05622	0.640117	0.809925	0.573839	1.9365	0.575779	0.772523	0.489479	0.716242	0.620859	1.24213	0.65948	0.583856	0.720319	0.729208	0.733606	0.774736	0.548398	1.37123	0.592842	1.31689	0.876337	1.84402	1.17976	2.47883	0.488507	1.37525	0.77	1.23358	1.41259	1.47812	0.93234
7400	TAG55:2-FA18:2	Triacylglycerol	Ester	53742	DMS-MS	.	.				0.505707	0.810667	0.438081	1.04842	0.520918	0.834288	0.409422	0.356939	0.30233	0.381267	0.290332	0.818834	0.334857	0.444422	0.269027	0.490149	0.398154	0.837007	0.587223	0.839085	0.721338	0.9426	0.805783	0.797783	0.59496	1.14828	0.476988	0.791076	0.388714	0.957831	1.34912	2.72975	1.51157	1.51675	1.62603	2.10283	1.22956	1.2855	1.45644
7408	TAG55:3-FA18:1	Triacylglycerol	Ester	54077	DMS-MS	.	.				0.678003	0.872633	0.665332	0.71139	0.471813	1.14939	0.453592	0.978308	0.57433	0.774889	0.450553	1.73427	0.500475	0.77088	0.452937	0.818194	0.539755	1.1523	0.708316	0.691276	0.752869	0.713183	0.662031	0.763071	0.872879	1.65503	0.85381	1.49863	1.15814	2.10417	1.19589	2.72016	0.59886	1.49473	0.760712	1.20604	1.43765	1.71351	1.05436
7409	TAG55:3-FA18:2	Triacylglycerol	Ester	53575	DMS-MS	.	.				0.610289	0.708647	0.46489	0.905035	0.436191	1.18511	0.386077	0.769207	0.466446	0.586823	0.446372	1.75308	0.468492	0.671543	0.333714	0.687472	0.6267	1.35551	0.620166	0.637265	0.745009	0.762862	0.817819	0.959398	0.528745	1.59291	0.48559	1.45009	0.80764	1.65827	1.07823	2.89442	0.78845	1.57695	0.844252	1.46886	1.41198	1.80242	1.22525
7420	TAG55:4-FA18:1	Triacylglycerol	Ester	54611	DMS-MS	.	.				0.59721	0.885417	0.77293	1.0478	0.456076	1.3773	0.627338	1.11195	0.567032	0.821493	0.432382	1.76154	0.459262	0.717391	0.457059	0.831341	0.590485	1.34792	0.74249	0.715077	0.758531	0.727009	0.729923	0.866673	0.896712	1.63095	0.701042	1.74625	0.899764	1.95326	0.993309	3.427	0.730031	1.70111	0.707347	1.36079	1.6938	1.81024	1.1081
7421	TAG54:4-FA20:4	Triacylglycerol	Ester	54437	DMS-MS	.	.				0.420563	0.471611	0.457938	0.501047	0.45717	0.635314	0.334015	0.358728	0.447557	0.379839	0.605406	0.753284	0.327636	0.438047	0.316706	0.386167	0.285025	0.402704	0.645687	0.638495	0.567784	0.570807	0.529517	0.53741	0.708397	1.1075	0.582649	0.842024	0.675951	0.950516	1.41609	1.69941	0.7477	0.926835	0.851927	1.00979	1.03804	1.02057	0.850585
7422	TAG54:4-FA22:1	Triacylglycerol	Ester	54438	DMS-MS	.	.				0.340865	0.472399	0.399718	0.636179	0.242832	0.953537	0.418665	0.997291	0.340749	0.548097	0.222099	1.39426	0.168724	0.469842	0.306856	0.647342	0.43241	1.08124	0.784154	0.730221	0.7899	0.818216	0.625411	0.748744	0.954386	2.20486	0.856977	1.75684	0.678188	1.93667	1.23734	3.0912	0.644579	1.67815	0.624888	1.33187	1.63327	2.25096	0.911117
7423	TAG54:4-FA22:4	Triacylglycerol	Ester	53571	DMS-MS	.	.				0.512983	0.485332	0.37455	0.368209	0.489739	0.729535	0.308039	0.270781	0.515249	0.400595	0.628461	0.719306	0.385544	0.449878	0.351119	0.4317	0.426074	0.420445	0.479445	0.575246	0.585885	0.539108	0.483388	0.538635	0.617806	0.819865	0.611164	0.718089	1.03941	1.16903	1.54422	1.63202	0.843873	0.941263	1.00545	1.11628	0.78124	0.657926	0.737845
7428	TAG54:5-FA16:0	Triacylglycerol	Ester	54439	DMS-MS	.	.				0.438421	0.53164	0.449355	0.510395	0.460177	0.665849	0.291921	0.345516	0.395435	0.364699	0.454856	0.499457	0.323112	0.395664	0.33235	0.390412	0.37323	0.469971	0.671824	0.716634	0.633331	0.630573	0.551442	0.569092	0.794874	1.03645	0.667751	0.885951	0.758864	1.02543	1.27069	1.66953	0.917137	0.926044	0.951182	1.08805	0.961532	1.00402	0.900212
7429	TAG54:5-FA16:1	Triacylglycerol	Ester	53735	DMS-MS	.	.				0.56384	0.687408	0.62745	0.650912	0.51544	0.870697	0.434065	0.501583	0.445123	0.444126	0.327824	0.449028	0.350307	0.498399	0.412177	0.544618	0.504986	0.67502	0.994237	1.01515	0.990881	0.97867	0.778743	0.794806	1.30664	1.5356	0.959628	1.32313	1.39084	1.66739	1.90563	2.72866	1.46429	1.41358	1.40901	1.68235	1.11235	1.21969	0.897154
7431	TAG54:5-FA18:0	Triacylglycerol	Ester	54440	DMS-MS	.	.				0.457254	0.590681	0.519434	0.735754	0.366389	0.962895	0.366154	0.689553	0.263198	0.438443	0.249976	1.24923	0.258808	0.453125	0.291144	0.575713	0.421902	1.11765	0.517043	0.568231	0.541766	0.612061	0.47056	0.583175	0.877771	1.60801	0.653296	1.47319	0.722195	1.39781	1.00731	2.21833	0.725773	1.29278	0.84548	1.30367	1.54874	1.84354	1.34655
7432	TAG54:5-FA18:1	Triacylglycerol	Ester	53736	DMS-MS	.	.				0.295974	0.550643	0.406284	0.637108	0.26229	0.93369	0.343449	0.992834	0.231272	0.579687	0.186131	1.70786	0.206002	0.471075	0.223152	0.605579	0.401103	1.41596	0.678063	0.731473	0.657792	0.763839	0.579588	0.729934	1.0511	2.29801	0.782139	1.78558	0.82059	1.96623	1.01957	3.49503	0.705641	1.71801	0.743143	1.51656	1.72856	2.34134	1.10196
7433	TAG54:5-FA18:2	Triacylglycerol	Ester	53910	DMS-MS	.	.				0.271286	0.547849	0.385836	0.663953	0.229533	0.971074	0.301479	0.989112	0.188026	0.546831	0.134993	1.69931	0.184188	0.486411	0.20772	0.63391	0.432404	1.59884	0.712839	0.762658	0.683038	0.808792	0.586336	0.817797	0.993636	2.36702	0.707084	1.8282	0.683892	1.92275	0.912779	3.47242	0.616622	1.69748	0.640439	1.47976	2.13062	2.80722	1.01859
7434	TAG54:5-FA18:3	Triacylglycerol	Ester	54441	DMS-MS	.	.				0.370571	0.582193	0.462636	0.650915	0.335247	0.994218	0.446677	1.01416	0.289042	0.610603	0.20315	1.61111	0.242704	0.510076	0.267859	0.617744	0.422512	1.30093	0.676458	0.754722	0.64381	0.694895	0.575121	0.70327	1.11914	2.10173	0.857838	1.71649	0.953666	2.03027	1.0737	3.1756	0.75612	1.60479	0.893138	1.49617	1.50469	1.94882	1.28653
7437	TAG54:5-FA20:2	Triacylglycerol	Ester	53396	DMS-MS	.	.				0.515991	0.669499	0.523346	0.70764	0.512804	0.75446	0.404206	0.53228	0.413299	0.433034	0.310997	0.591748	0.312476	0.292709	0.414366	0.41156	0.491333	0.907796	0.94052	1.11314	0.997914	1.05698	0.835995	0.812144	1.17672	1.25165	0.861345	1.07656	0.835997	1.46887	1.63357	2.5103	1.28031	1.32835	1.35322	1.56955	1.57386	1.80541	1.24287
7438	TAG54:5-FA20:3	Triacylglycerol	Ester	53737	DMS-MS	.	.				0.567589	0.716038	0.650925	0.764738	0.536156	0.844216	0.46671	0.491678	0.448034	0.48536	0.492771	0.541961	0.350454	0.418339	0.43045	0.513166	0.537156	0.68353	0.897526	1.07673	0.886562	0.956236	0.769341	0.8403	0.921837	1.22896	0.688911	1.05904	0.86601	1.11225	1.3402	1.84403	1.01383	1.07526	0.981135	1.08699	1.23956	1.20627	0.953297
7439	TAG54:5-FA20:4	Triacylglycerol	Ester	54264	DMS-MS	.	.				0.432317	0.494144	0.533791	0.567689	0.48486	0.660137	0.412942	0.435215	0.400707	0.393737	0.674958	0.684706	0.33107	0.429357	0.315667	0.378302	0.31907	0.423612	0.819393	0.887884	0.731393	0.712964	0.625058	0.650662	0.716061	0.974788	0.618558	0.847114	0.667379	0.862173	1.29237	1.69234	0.927215	0.957008	0.927776	1.00052	0.932125	0.922357	0.769368
7440	TAG54:5-FA20:5	Triacylglycerol	Ester	54265	DMS-MS	.	.				0.476308	0.497099	0.293804	0.462551	0.43949	0.731038	0.292774	0.379939	0.304256	0.312686	0.495206	0.640869	0.251447	0.393634	0.221699	0.299636	0.243644	0.392447	0.494206	0.528444	0.588404	0.584647	0.575466	0.619649	0.504254	0.792034	0.462271	0.562201	0.580056	0.848004	1.09018	1.67222	0.680782	0.765331	1.46549	1.59474	1.06573	1.00117	0.993178
7441	TAG54:5-FA22:1	Triacylglycerol	Ester	54442	DMS-MS	.	.				0.259879	0.411826	0.348881	0.686862	0.20368	1.01551	0.369011	0.937073	0.316518	0.620764	0.230962	1.49908	0.137664	0.393612	0.186143	0.580596	0.386339	1.61949	0.692451	0.830839	0.715839	0.78171	0.613696	0.821352	1.10624	2.19453	0.735439	1.61876	0.818221	2.1188	0.999387	3.36878	0.751371	1.57488	0.694439	1.43161	1.88773	2.2746	1.02827
7442	TAG54:5-FA22:4	Triacylglycerol	Ester	54071	DMS-MS	.	.				0.57705	0.769206	0.458008	0.614017	0.763386	1.05237	0.27106	0.268124	0.635887	0.377545	0.458778	0.546574	0.554819	0.665104	0.443284	0.53934	0.592471	0.694485	0.984631	1.05656	0.737796	0.828354	0.624847	0.689793	0.923194	1.08641	0.870553	0.996426	1.438	1.76951	1.86082	2.4052	1.31639	1.448	1.45478	1.59467	0.931156	0.774292	1.06024
7443	TAG54:5-FA22:5	Triacylglycerol	Ester	54606	DMS-MS	.	.				0.396188	0.451633	0.322793	0.417642	0.512233	0.701937	0.26555	0.269066	0.375599	0.361272	0.412364	0.456057	0.431854	0.533853	0.395086	0.472629	0.36504	0.439057	0.4594	0.521339	0.525413	0.524254	0.432537	0.513973	0.736889	0.996284	0.743125	0.982174	0.980417	1.32468	1.48651	2.03477	0.952204	1.10637	1.23973	1.37103	0.77615	0.775894	0.884194
7448	TAG54:6-FA16:0	Triacylglycerol	Ester	53572	DMS-MS	.	.				0.358224	0.441347	0.396739	0.451728	0.42714	0.645054	0.243425	0.319232	0.256818	0.257307	0.373059	0.430713	0.286777	0.347368	0.271984	0.304898	0.2963	0.437338	0.576608	0.617063	0.528623	0.536669	0.464748	0.504094	0.691016	1.00181	0.567577	0.817368	0.64908	0.91444	1.39136	2.05538	1.14056	1.14838	1.45582	1.60672	0.926349	0.944112	1.01816
7449	TAG54:6-FA16:1	Triacylglycerol	Ester	53738	DMS-MS	.	.				0.43743	0.560813	0.642297	0.629025	0.649709	0.747827	0.369934	0.359567	0.331355	0.285355	0.39236	0.481254	0.356077	0.520616	0.34922	0.466325	0.499485	0.610905	0.899442	1.01039	0.888759	0.899451	0.740229	0.757499	1.12455	1.29218	0.829834	1.12785	1.17431	1.43592	1.68532	2.52333	1.51853	1.23396	1.60654	1.73368	0.907902	0.887469	0.941379
7452	TAG54:6-FA18:1	Triacylglycerol	Ester	54072	DMS-MS	.	.				0.318173	0.570773	0.441251	0.638284	0.325659	0.9872	0.311389	0.939811	0.210001	0.573126	0.196001	1.74006	0.18841	0.455297	0.224318	0.611964	0.415557	1.35157	0.647619	0.735751	0.632185	0.730809	0.547374	0.70708	0.930908	2.10757	0.657862	1.50295	0.705868	1.81709	1.02599	4.03911	0.864601	1.7744	0.959815	1.81242	1.5578	2.04101	1.176
7453	TAG54:6-FA18:2	Triacylglycerol	Ester	54073	DMS-MS	.	.				0.262098	0.575489	0.332101	0.685102	0.228238	0.975044	0.232182	0.951643	0.146809	0.524642	0.145197	1.72334	0.142295	0.461082	0.173863	0.606484	0.469078	1.78032	0.69108	0.750846	0.587792	0.744859	0.53938	0.754205	0.896687	2.45252	0.576751	1.78177	0.589931	1.95165	0.829907	3.85858	0.747963	1.75975	0.663522	1.6325	1.82994	2.59915	1.08782
7454	TAG54:6-FA18:3	Triacylglycerol	Ester	53739	DMS-MS	.	.				0.287566	0.568251	0.429783	0.682962	0.31874	1.01935	0.356994	0.957704	0.183066	0.598568	0.176947	1.80223	0.184428	0.472511	0.224956	0.624138	0.424825	1.56789	0.715481	0.801089	0.639213	0.758295	0.53468	0.720824	0.997576	2.25524	0.648142	1.58847	0.642069	1.84983	1.0145	4.00197	0.819301	1.80014	0.858424	1.71446	1.75361	2.34703	1.29652
7458	TAG54:6-FA20:3	Triacylglycerol	Ester	54074	DMS-MS	.	.				0.64266	0.729768	0.67622	0.764875	0.540534	0.805709	0.525179	0.511327	0.547501	0.385682	0.402028	0.550088	0.333252	0.348465	0.417055	0.637385	0.589743	0.826104	1.02719	1.1649	1.03993	1.07237	0.879786	0.966028	0.922538	1.29603	0.624154	0.940573	0.809002	1.01125	1.46407	2.16445	1.52809	1.23786	1.1794	1.23656	1.13493	1.33575	1.05215
7459	TAG54:6-FA20:4	Triacylglycerol	Ester	53911	DMS-MS	.	.				0.391013	0.481761	0.548174	0.655262	0.519093	0.748045	0.341603	0.403442	0.297732	0.331228	0.582095	0.57156	0.280458	0.37173	0.294955	0.356851	0.34933	0.487287	0.927362	1.05478	0.834691	0.885356	0.745421	0.797797	0.787449	1.19322	0.584473	0.919792	0.660666	0.892314	1.15517	1.70173	1.0585	0.987768	0.912989	0.953881	1.02855	1.15532	0.825191
7460	TAG54:6-FA20:5	Triacylglycerol	Ester	54607	DMS-MS	.	.				0.427951	0.548759	0.422923	0.485313	0.512805	0.786817	0.350758	0.40906	0.347322	0.33139	0.489832	0.523699	0.255742	0.312314	0.255079	0.318409	0.323239	0.42828	0.515777	0.607608	0.6205	0.630521	0.603798	0.623202	0.574028	0.770427	0.478042	0.681725	0.722537	0.845597	1.10604	1.44939	0.847525	0.835691	1.4	1.56896	1.02418	1.11563	1.21582
7463	TAG54:6-FA22:5	Triacylglycerol	Ester	53397	DMS-MS	.	.				0.580265	0.570244	0.490725	0.500533	0.627399	0.80736	0.337011	0.277356	0.329562	0.353165	0.306419	0.394653	0.541731	0.637779	0.52733	0.706715	0.649996	0.77577	0.84471	0.966157	0.745179	0.798231	0.664837	0.675796	0.923551	1.15531	0.875387	1.03121	1.23998	1.47045	2.06927	3.02456	1.97829	1.63043	2.20134	2.27567	0.717245	0.766888	1.1303
7464	TAG54:6-FA22:6	Triacylglycerol	Ester	54608	DMS-MS	.	.				0.172606	0.195565	0.154318	0.148175	0.258931	0.310599	0.122699	0.15362	0.191148	0.174921	0.185142	0.277892	0.28583	0.360715	0.231567	0.282662	0.224942	0.317834	0.281847	0.330879	0.261919	0.280035	0.241621	0.275536	0.504024	0.834208	0.398559	0.69147	0.537471	0.770944	2.58076	3.65993	2.0226	2.00308	2.83636	3.24454	0.622415	0.719828	0.9874
7469	TAG54:7-FA16:1	Triacylglycerol	Ester	54266	DMS-MS	.	.				0.447104	0.356833	0.449813	0.509531	0.40454	0.533239	0.19898	0.246735	0.24975	0.259781	0.2836	0.380979	0.292852	0.461136	0.282019	0.375531	0.445796	0.562895	0.743314	0.940375	0.752891	0.816206	0.6879	0.710776	0.797436	0.932329	0.70126	0.85114	0.867722	1.07736	2.54109	3.94331	2.66096	2.07965	3.32394	3.24973	0.768087	0.738203	1.03642
7471	TAG54:7-FA18:1	Triacylglycerol	Ester	53573	DMS-MS	.	.				0.393411	0.615461	0.396905	0.615042	0.415331	0.927275	0.342204	0.778235	0.325741	0.516654	0.278489	1.37646	0.286107	0.550092	0.302085	0.648332	0.463985	1.12866	0.581311	0.67341	0.546725	0.636964	0.516473	0.616881	0.707833	1.3045	0.499303	1.2095	0.476117	1.62717	1.33238	3.62595	1.29535	1.79358	1.46238	2.0806	1.0839	1.49542	1.4424
7472	TAG54:7-FA18:2	Triacylglycerol	Ester	54075	DMS-MS	.	.				0.271246	0.654589	0.366591	0.643118	0.288136	1.0218	0.243826	0.92206	0.152211	0.548475	0.175391	1.83114	0.138857	0.449078	0.169708	0.646887	0.451323	1.5501	0.608548	0.730591	0.601865	0.714466	0.537194	0.686747	0.788684	2.03123	0.534031	1.50019	0.472754	1.62766	0.81962	4.40602	0.918487	1.90113	0.860628	1.97589	1.50449	2.33214	1.23327
7473	TAG54:7-FA18:3	Triacylglycerol	Ester	53398	DMS-MS	.	.				0.337532	0.692486	0.406447	0.733344	0.364143	1.23592	0.255887	0.987319	0.195795	0.566774	0.158128	2.05338	0.161539	0.486309	0.161342	0.684318	0.488141	1.75004	0.617962	0.779526	0.554328	0.688526	0.52966	0.698225	0.762389	2.18773	0.557274	1.56031	0.467108	1.82058	0.846079	4.70489	0.877788	1.96879	0.819888	2.00675	1.55717	2.24708	1.23221
7477	TAG54:7-FA20:4	Triacylglycerol	Ester	53574	DMS-MS	.	.				0.475064	0.628627	0.711858	0.711599	0.79441	0.94926	0.331455	0.404829	0.33025	0.341058	0.544113	0.613688	0.307395	0.361738	0.293126	0.419174	0.444747	0.55431	1.05333	1.0097	0.955689	0.978931	0.860478	0.947672	0.851681	1.06377	0.499492	0.769474	0.591403	0.843279	1.10436	1.85933	1.23929	1.05105	1.02491	1.07123	1.05101	1.06446	0.963132
7478	TAG54:7-FA20:5	Triacylglycerol	Ester	53399	DMS-MS	.	.				0.416094	0.532863	0.463542	0.582055	0.521501	0.796151	0.297425	0.379673	0.236189	0.265013	0.395662	0.46585	0.204073	0.309641	0.2534	0.337354	0.344505	0.478363	0.64364	0.711192	0.698432	0.757404	0.685191	0.778858	0.647829	0.934272	0.486636	0.76275	0.594604	0.874803	1.0179	1.8249	0.947757	0.940269	1.49001	1.67788	1.06938	1.26554	1.27582
7480	TAG54:7-FA22:5	Triacylglycerol	Ester	54443	DMS-MS	.	.				0.664951	0.573024	0.493401	0.36515	0.64214	0.777557	0.236813	0.271311	0.304289	0.318596	0.220097	0.288557	0.41286	0.587675	0.61354	0.628078	0.695722	0.854918	1.027	1.11141	0.73021	0.842715	0.714287	0.736686	0.697615	0.962272	0.638657	0.910502	0.885851	0.877714	2.07873	3.29855	2.60875	1.88958	2.45336	2.69496	1.00872	1.06135	1.43075
7481	TAG54:7-FA22:6	Triacylglycerol	Ester	54609	DMS-MS	.	.				0.288803	0.291977	0.247422	0.23073	0.314856	0.452773	0.169647	0.192746	0.214142	0.200879	0.186067	0.244369	0.413259	0.538152	0.370354	0.482378	0.473562	0.515519	0.590723	0.652348	0.43239	0.459446	0.390144	0.396639	0.689885	0.875388	0.633116	0.819552	0.770315	0.973663	3.73395	5.79963	4.23837	3.39236	5.32878	5.58627	0.728197	0.836154	1.47792
7498	TAG54:1-FA16:0	Triacylglycerol	Ester	54429	DMS-MS	.	.				0.804928	0.842914	0.449582	0.661181	0.602816	1.1608	0.35226	0.562978	0.891513	0.908965	0.692484	1.39522	0.645518	0.91655	0.579175	0.698899	0.621476	0.885227	0.513767	0.503228	0.738383	0.631435	0.670763	0.701549	0.723372	1.13484	0.703852	1.05315	1.18806	1.70367	1.31239	1.22338	0.420898	0.972122	0.86541	1.06952	1.20677	1.18109	1.1568
7501	TAG54:1-FA18:0	Triacylglycerol	Ester	54069	DMS-MS	.	.				0.456424	0.655698	0.31379	0.663679	0.329973	1.33313	0.266267	0.448633	0.432715	0.498316	0.472235	1.35868	0.320578	0.496146	0.297974	0.448393	0.300188	0.646872	0.43097	0.402233	0.515597	0.465329	0.520372	0.592651	0.7104	1.3379	0.679627	1.15931	1.16035	1.62084	1.51679	1.48448	0.309169	1.14796	0.740369	1.05046	1.65278	1.4937	0.79146
7502	TAG54:1-FA18:1	Triacylglycerol	Ester	53568	DMS-MS	.	.				0.482606	0.677853	0.398315	0.656141	0.399847	1.16742	0.343609	0.53987	0.522912	0.583703	0.483146	1.34475	0.412244	0.621951	0.394246	0.500309	0.361743	0.729258	0.482225	0.462267	0.571585	0.511833	0.574533	0.615403	0.789299	1.42064	0.758273	1.29104	1.16328	1.77007	1.35151	1.42222	0.326175	1.05576	0.703768	0.988745	1.5598	1.52097	0.869403
7503	TAG54:1-FA20:0	Triacylglycerol	Ester	54430	DMS-MS	.	.				0.730381	0.9137	0.576673	0.844288	0.612571	1.12038	0.408171	0.566339	0.94285	0.9491	0.740422	1.54538	0.758033	1.03041	0.685066	0.818273	0.74497	0.996149	0.504455	0.470311	0.738656	0.635635	0.705394	0.775369	0.539032	0.966902	0.80049	1.04683	1.03944	1.38138	1.05755	1.14173	0.414322	0.868995	0.692046	0.91461	1.21614	1.06204	1.19127
7504	TAG54:1-FA20:1	Triacylglycerol	Ester	54431	DMS-MS	.	.				0.655943	0.553637	0.458449	0.523672	0.421467	0.779515	0.343478	0.40771	0.586738	0.588715	0.491736	0.929537	0.411047	0.57441	0.419416	0.48344	0.391552	0.549326	0.599932	0.571382	0.669428	0.595601	0.523458	0.610976	0.943611	1.42931	0.848447	1.08498	1.27904	1.61834	2.06279	1.74557	0.558069	1.00439	1.05488	1.29683	1.68535	1.44467	1.01799
7509	TAG54:2-FA16:0	Triacylglycerol	Ester	53733	DMS-MS	.	.				0.509157	0.605979	0.399221	0.51164	0.4357	0.729704	0.409613	0.473502	0.680616	0.563127	0.365341	0.654483	0.437361	0.551087	0.456207	0.521407	0.485019	0.620803	0.621503	0.69027	0.73119	0.673523	0.612174	0.612705	1.00701	1.36519	0.902145	1.19596	1.29273	1.71524	1.58724	1.54044	0.615737	1.02942	0.977418	1.13739	1.27506	1.24442	1.07416
7512	TAG54:2-FA18:0	Triacylglycerol	Ester	54259	DMS-MS	.	.				0.426891	0.61486	0.411802	0.675569	0.314843	1.08624	0.386019	0.671416	0.44405	0.555692	0.336065	1.23184	0.335023	0.517129	0.318683	0.510028	0.328828	0.784519	0.534542	0.527812	0.590266	0.57939	0.56475	0.654741	0.99781	1.74357	0.892699	1.52603	1.30377	2.06392	1.28824	1.67753	0.385569	1.1824	0.693512	1.04392	1.60838	1.75884	0.929874
7513	TAG54:2-FA18:1	Triacylglycerol	Ester	54070	DMS-MS	.	.				0.413915	0.579991	0.418123	0.61553	0.309205	1.00377	0.421861	0.725197	0.438686	0.575316	0.311653	1.23078	0.340452	0.515049	0.327221	0.515495	0.322387	0.785264	0.563978	0.554733	0.59883	0.593144	0.575564	0.653146	1.01682	1.76058	0.943353	1.55424	1.36366	2.15659	1.25934	1.79507	0.416493	1.17449	0.677192	1.03795	1.50548	1.62507	0.895973
7514	TAG54:2-FA18:2	Triacylglycerol	Ester	54432	DMS-MS	.	.				0.434563	0.55248	0.443033	0.615734	0.325259	1.0056	0.280977	0.543917	0.414433	0.482046	0.30952	0.92801	0.303873	0.466632	0.308419	0.471738	0.443792	0.797447	0.532341	0.480619	0.577934	0.551015	0.574176	0.662242	0.867148	1.59845	0.705889	1.38794	0.935354	1.52078	1.23948	1.45149	0.412643	0.962811	0.763616	0.98296	1.78519	1.87943	1.03079
7515	TAG54:2-FA20:0	Triacylglycerol	Ester	53905	DMS-MS	.	.				0.651402	0.823752	0.669164	0.822169	0.643519	0.889665	0.37501	0.484122	0.6855	0.691926	0.499771	1.01687	0.680211	0.925947	0.576483	0.685384	0.812946	0.97479	0.60987	0.585514	0.795744	0.844877	0.752873	0.81381	0.598391	1.11302	0.708374	1.08164	1.05259	1.49179	1.07202	1.29682	0.577603	0.928218	0.811065	1.02483	1.1885	1.26169	1.27895
7516	TAG54:2-FA20:1	Triacylglycerol	Ester	53393	DMS-MS	.	.				0.519827	0.575334	0.402916	0.425069	0.395749	0.617061	0.399644	0.463624	0.640895	0.583093	0.371805	0.649285	0.402738	0.482203	0.43448	0.487505	0.441433	0.562121	0.687257	0.703209	0.773717	0.671293	0.605006	0.589231	1.04005	1.34963	0.928611	1.16474	1.34261	1.69022	1.74606	1.68301	0.648501	1.04263	0.976643	1.15443	1.31045	1.22068	1.01297
7517	TAG54:2-FA20:2	Triacylglycerol	Ester	53394	DMS-MS	.	.				0.586032	0.734162	0.443236	0.449284	0.495901	0.636267	0.392331	0.308882	0.538416	0.572662	0.429103	0.729626	0.476235	0.424608	0.361633	0.532755	0.539293	0.487854	0.671011	0.713227	0.814512	0.724272	0.733849	0.595829	0.811692	1.07715	0.740324	0.977596	1.09919	1.13914	2.17538	1.99439	0.700923	1.13756	1.05971	1.22523	1.73943	1.52354	0.987625
7522	TAG54:3-FA16:0	Triacylglycerol	Ester	53569	DMS-MS	.	.				0.516393	0.594147	0.43997	0.422318	0.418508	0.606133	0.323573	0.378276	0.465028	0.438514	0.309211	0.414629	0.332855	0.438148	0.378122	0.442046	0.441691	0.54583	0.722027	0.736486	0.779393	0.725293	0.619317	0.618133	0.993549	1.20155	0.851702	1.08889	1.02837	1.26318	1.69344	1.73567	0.785908	1.02533	0.980158	1.11843	1.41645	1.45769	1.08591
7523	TAG54:3-FA16:1	Triacylglycerol	Ester	54260	DMS-MS	.	.				0.575331	0.665383	0.635424	0.56683	0.549185	0.701445	0.50101	0.655976	0.501187	0.592659	0.348452	0.579584	0.494073	0.588649	0.49517	0.592352	0.57144	0.718144	0.900795	0.880138	1.03352	0.887367	0.770099	0.792143	1.73437	2.02162	1.43965	1.6547	2.42778	2.75088	2.06682	2.41565	1.05317	1.27518	1.40552	1.62688	1.66477	1.50512	1.13874
7525	TAG54:3-FA18:0	Triacylglycerol	Ester	54604	DMS-MS	.	.				0.398931	0.592436	0.445194	0.658521	0.303163	0.919592	0.376937	0.646647	0.354136	0.457618	0.236689	0.945971	0.265552	0.45109	0.298829	0.530826	0.401288	0.88345	0.558487	0.545531	0.588634	0.598231	0.550888	0.645867	1.01713	1.80838	0.917322	1.53592	0.997338	1.70217	1.09473	1.6982	0.451671	1.08041	0.675782	1.03254	1.85568	2.08524	1.10867
7526	TAG54:3-FA18:1	Triacylglycerol	Ester	53906	DMS-MS	.	.				0.337073	0.52508	0.44998	0.613168	0.254058	0.850897	0.569112	1.03193	0.389411	0.615044	0.22668	1.41165	0.29223	0.508838	0.304391	0.568715	0.318872	1.02404	0.651927	0.670115	0.632148	0.631693	0.553031	0.662866	1.17459	2.14752	1.10581	1.85152	1.44661	2.48219	1.07495	2.33957	0.471724	1.31971	0.664607	1.1603	1.40137	1.7602	0.905079
7527	TAG54:3-FA18:2	Triacylglycerol	Ester	54433	DMS-MS	.	.				0.389475	0.568432	0.428044	0.647482	0.296235	0.922568	0.387205	0.670361	0.336516	0.482546	0.233641	1.00314	0.267993	0.455497	0.293234	0.523721	0.387643	0.930857	0.580445	0.608428	0.636601	0.650595	0.577419	0.68188	1.0203	1.84919	0.877581	1.5854	0.98113	1.76002	1.12254	1.92317	0.467753	1.14212	0.699321	1.08752	1.77498	2.09199	1.06228
7528	TAG54:3-FA18:3	Triacylglycerol	Ester	54605	DMS-MS	.	.				0.559006	0.771459	0.34932	0.736593	0.424151	1.21238	0.367099	0.576236	0.381934	0.467946	0.345115	1.11646	0.311982	0.565867	0.306058	0.555935	0.434128	0.9368	0.423061	0.466193	0.569628	0.616819	0.553685	0.641256	0.944917	1.70035	0.54336	1.08197	0.88036	1.46658	1.01958	1.74835	0.363569	1.08584	0.714853	1.00905	1.51517	1.76395	1.16438
7530	TAG54:3-FA20:1	Triacylglycerol	Ester	54434	DMS-MS	.	.				0.446878	0.54023	0.457722	0.465767	0.379429	0.535319	0.316974	0.415222	0.42185	0.390625	0.256871	0.465046	0.37338	0.424223	0.387017	0.47129	0.41861	0.615534	0.696124	0.767002	0.877858	0.757614	0.64872	0.669396	1.20774	1.5659	0.956563	1.26113	1.21135	1.66268	1.611	1.90828	0.820742	1.09063	0.997101	1.21214	1.51019	1.40866	1.03105
7531	TAG54:3-FA20:2	Triacylglycerol	Ester	54261	DMS-MS	.	.				0.629526	0.638587	0.493643	0.504739	0.515064	0.662261	0.442955	0.490738	0.628819	0.60082	0.390943	0.542998	0.422355	0.476018	0.469704	0.503522	0.507729	0.615335	0.8308	0.880572	0.87258	0.748459	0.652399	0.709111	1.03533	1.21945	0.916768	1.05442	1.14972	1.35548	1.78979	1.86119	0.940875	1.12727	1.13965	1.20202	1.45573	1.4045	1.1003
7532	TAG54:3-FA20:3	Triacylglycerol	Ester	53395	DMS-MS	.	.				0.57563	0.717413	0.523166	0.615672	0.566449	0.763514	0.440673	0.493226	0.664113	0.634729	0.625017	0.796697	0.392524	0.443747	0.456359	0.522028	0.462671	0.537624	0.687402	0.736922	0.665428	0.721287	0.667169	0.688823	0.75042	1.1259	0.695853	0.90382	0.918212	1.18992	1.55847	1.64248	0.713525	0.942217	0.873464	0.98317	1.31275	1.13967	1.02753
7538	TAG54:4-FA16:0	Triacylglycerol	Ester	53734	DMS-MS	.	.				0.515069	0.592018	0.452751	0.499799	0.491087	0.722307	0.353674	0.396409	0.464225	0.478327	0.382129	0.487555	0.335451	0.417272	0.393824	0.460679	0.433426	0.581214	0.639506	0.725835	0.701059	0.664932	0.577632	0.60854	0.939254	1.1722	0.775595	0.9598	0.880677	1.12614	1.38362	1.66712	0.834442	0.932611	0.903609	1.01115	1.24138	1.27193	0.997318
7539	TAG54:4-FA16:1	Triacylglycerol	Ester	53570	DMS-MS	.	.				0.452008	0.584082	0.503481	0.462378	0.478143	0.711505	0.369701	0.532975	0.36267	0.462159	0.229635	0.561258	0.300087	0.460516	0.403146	0.520174	0.515083	0.686527	0.913747	1.05901	1.07771	1.05981	0.795441	0.787109	1.33066	1.61494	1.09325	1.40011	1.4292	1.97164	1.97604	2.80845	1.3744	1.4257	1.4346	1.67316	1.35257	1.36248	1.01162
7541	TAG54:4-FA18:0	Triacylglycerol	Ester	53907	DMS-MS	.	.				0.372145	0.582878	0.390255	0.65449	0.316986	0.942659	0.298445	0.599758	0.273032	0.395819	0.201026	0.891204	0.213977	0.418032	0.247873	0.504337	0.452568	1.07326	0.513465	0.53062	0.537281	0.59649	0.518466	0.638288	0.981051	1.87887	0.785473	1.59139	0.794929	1.54274	0.906642	1.75224	0.507077	1.05165	0.638685	1.06024	1.79343	2.2046	1.27001
7542	TAG54:4-FA18:1	Triacylglycerol	Ester	54435	DMS-MS	.	.				0.301584	0.550919	0.444922	0.666443	0.250422	0.953348	0.466137	1.07774	0.290571	0.615759	0.182008	1.65067	0.24352	0.509198	0.277525	0.61812	0.375545	1.29978	0.665203	0.765929	0.70798	0.763966	0.615835	0.772089	1.18219	2.33419	0.951474	1.90614	1.04247	2.24835	1.07162	2.91571	0.59504	1.54599	0.712874	1.37765	1.85187	2.34414	1.04005
7543	TAG54:4-FA18:2	Triacylglycerol	Ester	54262	DMS-MS	.	.				0.298782	0.543954	0.41952	0.64712	0.244318	0.920661	0.42791	1.00183	0.27873	0.591601	0.176957	1.50868	0.239095	0.485763	0.264688	0.598319	0.384282	1.27854	0.684474	0.765376	0.682449	0.770316	0.617	0.794174	1.11372	2.23944	0.912061	1.84008	0.970108	2.10145	1.04809	2.76478	0.578242	1.47634	0.685328	1.33716	1.83477	2.33667	1.00152
7544	TAG54:4-FA18:3	Triacylglycerol	Ester	54436	DMS-MS	.	.				0.399617	0.574089	0.431527	0.647614	0.410511	0.966716	0.376958	0.763218	0.316301	0.512487	0.284077	1.24984	0.273862	0.460575	0.260567	0.50729	0.390029	1.00827	0.543602	0.616494	0.551568	0.584602	0.571617	0.676309	0.932551	1.82414	0.765699	1.36638	0.926709	1.68457	0.999978	2.22879	0.574229	1.27675	0.758334	1.17536	1.53289	1.80719	1.2795
7546	TAG54:4-FA20:1	Triacylglycerol	Ester	54263	DMS-MS	.	.				0.410754	0.459532	0.405854	0.515266	0.341132	0.633572	0.284075	0.448857	0.305201	0.439684	0.236338	0.662743	0.277423	0.464393	0.308738	0.453095	0.44721	0.700173	0.818893	0.984344	0.847071	0.888465	0.706481	0.848592	1.3081	1.76015	1.09485	1.46837	1.13413	1.66343	1.63169	2.44796	0.982103	1.26711	1.12998	1.49184	1.65855	1.84155	1.10362
7547	TAG54:4-FA20:2	Triacylglycerol	Ester	53908	DMS-MS	.	.				0.520352	0.588733	0.490614	0.511259	0.454703	0.708774	0.406159	0.437862	0.377266	0.445243	0.284042	0.400895	0.328193	0.426795	0.401723	0.488004	0.516866	0.650262	0.959757	1.04865	1.01155	0.998844	0.755323	0.824187	0.997281	1.34631	0.828019	1.02656	0.996515	1.30527	1.74027	2.19854	1.06177	1.24178	1.15769	1.40034	1.59197	1.57833	1.00357
7548	TAG54:4-FA20:3	Triacylglycerol	Ester	53909	DMS-MS	.	.				0.615428	0.710456	0.589188	0.6229	0.553035	0.732703	0.531608	0.56057	0.664318	0.640174	0.553206	0.665586	0.378004	0.471461	0.445809	0.52556	0.49993	0.618449	0.797292	0.884834	0.797307	0.768682	0.6649	0.730394	0.832978	1.08571	0.780472	0.937405	0.938865	1.15734	1.35972	1.55001	0.905282	0.967843	0.886548	1.04475	1.0651	1.09881	0.994536
7551	TAG53:4-FA16:0	Triacylglycerol	Ester	53391	DMS-MS	.	.				0.617251	0.723755	0.484599	0.638569	0.52122	0.899603	0.340373	0.521065	0.603171	0.68663	0.556413	0.813396	0.406053	0.649165	0.467051	0.625421	0.594149	0.764194	0.554633	0.664722	0.563624	0.669094	0.546278	0.585504	0.850226	0.909479	0.592841	0.827516	0.623692	0.998609	1.08984	2.25954	1.13224	1.13624	1.01661	1.12869	1.07397	1.0629	1.28768
7553	TAG53:4-FA17:0	Triacylglycerol	Ester	54426	DMS-MS	.	.				0.54804	0.67816	0.459607	0.67553	0.518039	0.872223	0.341396	0.419565	0.384348	0.418182	0.362949	0.47158	0.40628	0.567509	0.438554	0.548708	0.675762	0.98856	0.731635	0.826849	0.797301	0.78679	0.690319	0.789002	0.957556	1.19836	0.675609	1.05888	0.744902	0.977052	1.04923	1.56459	0.891416	0.957537	0.873251	1.0333	2.17448	2.31353	1.81787
7556	TAG53:4-FA18:2	Triacylglycerol	Ester	54256	DMS-MS	.	.				0.617927	0.623371	0.58093	0.630031	0.479952	0.738191	0.448289	0.530499	0.463611	0.486308	0.368116	0.563602	0.520174	0.610532	0.528244	0.642863	0.723494	0.924305	0.807758	0.913779	0.866789	0.853687	0.743654	0.813587	1.04897	1.36308	0.860467	1.24691	0.883653	1.17186	1.20581	1.8021	0.99826	1.05423	0.947641	1.12176	1.93133	2.05781	1.52548
7557	TAG53:4-FA18:3	Triacylglycerol	Ester	53729	DMS-MS	.	.				0.820278	0.848993	0.670235	0.700911	0.814206	1.08784	0.564366	0.565032	0.643968	0.624248	0.6089	0.797956	0.610025	0.655586	0.646185	0.721326	0.869664	0.924002	0.651098	0.852271	0.668994	0.672432	0.709267	0.683603	0.977006	1.19131	0.902201	1.15782	0.8347	1.0616	0.985343	1.54765	0.953037	1.08717	0.96943	1.06609	1.73805	1.74527	2.40118
7561	TAG53:4-FA20:4	Triacylglycerol	Ester	53903	DMS-MS	.	.				0.594458	0.5517	0.466164	0.499828	0.806427	1.03141	0.31755	0.350543	0.689015	0.608559	1.00189	1.20544	0.629797	0.615202	0.391049	0.600993	0.442559	0.499918	0.726476	0.694884	0.602446	0.587179	0.769359	0.592762	0.447873	0.687244	0.498332	0.751329	0.605519	0.604288	1.15299	1.45011	1.03967	0.888503	0.942127	0.92347	0.907029	1.21863	0.88171
7575	TAG53:5-FA20:4	Triacylglycerol	Ester	53731	DMS-MS	.	.				0.691672	0.73439	0.640502	0.605866	0.759813	1.05188	0.451987	0.470613	0.591062	0.642649	1.10281	1.09587	0.58109	0.804005	0.443494	0.578097	0.518934	0.675661	0.887504	0.926321	0.809148	0.74967	0.786942	0.818362	0.54834	0.668944	0.571926	0.577355	0.541195	0.632124	1.19304	1.61889	1.22584	1.03885	0.989727	0.98784	0.980938	0.977512	1.00486
7589	TAG53:6-FA20:4	Triacylglycerol	Ester	53567	DMS-MS	.	.				0.54622	0.677164	0.47614	0.746188	0.909638	0.927412	0.30287	0.400426	0.628343	0.364462	0.797514	0.782413	0.487163	0.577195	0.298421	0.432173	0.446349	0.639097	1.22829	1.15804	0.875937	0.859908	0.903752	0.919943	0.511021	0.930136	0.327466	0.497403	0.412637	0.706895	1.10051	1.46499	1.32288	1.09959	0.928582	0.771421	0.888599	0.877514	0.893691
7606	TAG54:0-FA16:0	Triacylglycerol	Ester	53732	DMS-MS	.	.				0.68174	0.727765	0.349369	0.472089	0.495831	1.07051	0.244246	0.500456	0.844856	0.733317	0.824936	1.64563	0.564369	0.756103	0.434677	0.624034	0.454296	0.604506	0.439705	0.407226	0.57161	0.477812	0.707144	0.689636	0.428166	0.9628	0.423904	0.763678	0.782395	1.11755	1.40081	1.36842	0.519185	1.08678	1.05497	1.39734	0.97789	1.03501	0.976547
7608	TAG54:0-FA18:0	Triacylglycerol	Ester	54068	DMS-MS	.	.				0.470243	0.700183	0.363388	0.660404	0.353527	1.23527	0.29384	0.459866	0.507834	0.484337	0.710274	1.5294	0.41077	0.558817	0.285986	0.511129	0.324578	0.559052	0.48933	0.372607	0.485152	0.439895	0.58559	0.604647	0.567341	0.913431	0.463864	0.858661	0.835623	1.26946	1.9074	1.44748	0.26399	1.10778	1.00607	1.18557	1.61125	1.46106	0.785759
7617	TAG52:7-FA20:5	Triacylglycerol	Ester	54066	DMS-MS	.	.				0.796856	0.843926	0.474826	0.735009	0.926465	1.17156	0.371201	0.329059	0.435198	0.464903	0.74616	0.744898	0.433222	0.513017	0.413834	0.401656	0.542475	0.864116	0.639853	0.733986	0.745609	0.655639	0.755287	0.90308	0.472151	0.771069	0.403129	0.596908	0.776239	0.658309	1.25577	1.54997	1.39815	1.01199	1.88647	2.23711	1.1144	1.22516	1.62438
7620	TAG52:7-FA22:6	Triacylglycerol	Ester	54600	DMS-MS	.	.				0.409976	0.536791	0.253812	0.263205	0.678708	0.763739	0.195421	0.191152	0.429645	0.323059	0.48074	0.451184	0.604984	0.931296	0.531095	0.719887	0.807131	0.893102	0.654707	0.672619	0.387548	0.387373	0.326641	0.375893	0.452694	0.621945	0.444776	0.626067	0.579876	0.704483	4.07666	6.40189	5.7924	3.68812	7.3191	7.16392	0.664891	0.81896	2.12398
7624	TAG52:8-FA16:1	Triacylglycerol	Ester	53388	DMS-MS	.	.				0.779366	0.721187	0.431265	0.50796	0.75263	0.885499	0.313938	0.418274	0.884625	0.698121	0.958012	1.29476	0.665884	0.98727	0.661528	0.665266	0.618325	0.806482	0.536529	0.565743	0.732283	0.601994	0.624419	0.678673	0.764945	1.02715	0.955765	0.902601	1.50019	1.97311	1.4651	1.57797	1.04398	1.10255	1.24824	1.43209	0.999856	0.984384	0.948767
7625	TAG52:8-FA18:2	Triacylglycerol	Ester	53724	DMS-MS	.	.				0.447213	0.477734	0.311691	0.244996	0.448875	0.555988	0.281228	0.322221	0.443896	0.3312	0.461205	0.651055	0.537221	0.548668	0.360154	0.451818	0.386559	0.562397	0.394362	0.535068	0.488985	0.559538	0.605395	0.697578	0.522855	0.783529	0.751495	0.856067	0.59405	0.791514	0.997406	1.39867	0.800922	0.718128	0.916422	0.902961	1.09712	1.12613	1.06058
7639	TAG53:0-FA16:0	Triacylglycerol	Ester	54601	DMS-MS	.	.				0.392364	0.433244	0.367243	0.476523	0.469646	0.656979	0.191317	0.315926	0.312325	0.341226	0.433554	0.727126	0.286544	0.419823	0.268458	0.390313	0.404464	0.512195	0.511491	0.554405	0.523978	0.523411	0.517347	0.563909	0.61095	0.956555	0.433358	0.771083	0.630306	0.881759	2.08225	2.92986	1.96668	1.65411	2.52006	2.83499	0.811082	0.891807	1.13494
7645	TAG53:1-FA16:0	Triacylglycerol	Ester	54602	DMS-MS	.	.				0.685786	0.671093	0.313153	0.400916	0.642439	0.944356	0.40657	0.599878	0.751091	0.680269	1.01095	1.52538	0.643731	0.692839	0.455822	0.566163	0.510601	0.720638	0.54943	0.469961	0.534286	0.517724	0.610101	0.614067	0.468261	0.808222	0.506984	0.775287	1.00082	1.40241	1.18136	1.49478	0.532513	0.942058	0.925798	1.09291	1.09831	0.84797	0.941799
7647	TAG53:1-FA17:0	Triacylglycerol	Ester	53725	DMS-MS	.	.				0.743632	0.738455	0.408142	0.517003	0.566727	0.801343	0.374115	0.509739	0.804219	0.729194	0.574406	0.989579	0.642174	0.660305	0.443692	0.557965	0.471475	0.616264	0.541033	0.55542	0.604407	0.506336	0.610249	0.593023	0.701994	1.06472	0.717837	1.08098	1.13959	1.38648	1.14247	1.14718	0.52419	0.859764	0.767924	0.873857	1.29553	1.25702	1.37786
7648	TAG53:1-FA18:0	Triacylglycerol	Ester	54424	DMS-MS	.	.				0.683437	0.646121	0.35842	0.451188	0.538512	0.912038	0.373233	0.491317	0.736588	0.723501	0.774083	1.24943	0.606436	0.78996	0.432271	0.540943	0.465874	0.61331	0.531205	0.429519	0.649273	0.509952	0.620308	0.603991	0.67837	0.991495	0.634898	0.952824	0.878799	1.256	1.41759	1.34438	0.494396	0.865028	0.828599	0.954953	1.57856	1.32085	1.21078
7649	TAG53:1-FA18:1	Triacylglycerol	Ester	54603	DMS-MS	.	.				0.59771	0.647466	0.386319	0.475421	0.496075	0.780259	0.445308	0.521867	0.706382	0.675806	0.66136	1.13843	0.566598	0.741005	0.497791	0.609607	0.52503	0.676543	0.611872	0.563302	0.631007	0.562529	0.635789	0.606757	0.664708	0.967471	0.713247	0.923955	1.01	1.32528	1.2401	1.43488	0.553113	0.828018	0.863882	0.961753	1.43946	1.28271	1.22764
7655	TAG53:2-FA16:0	Triacylglycerol	Ester	54253	DMS-MS	.	.				0.616815	0.701293	0.422155	0.384394	0.61435	0.90164	0.39714	0.466063	0.823562	0.672954	0.667782	0.951145	0.643922	0.717735	0.542623	0.541842	0.648215	0.840909	0.657042	0.623976	0.564731	0.516621	0.562572	0.539643	0.68639	0.974182	0.767081	1.09423	0.97782	1.23901	1.28676	1.6833	0.757187	1.00265	0.92502	1.01814	1.14154	1.1081	1.06728
7657	TAG53:2-FA17:0	Triacylglycerol	Ester	54254	DMS-MS	.	.				0.605375	0.655252	0.515369	0.544708	0.434956	0.66907	0.477704	0.555845	0.630158	0.637795	0.392965	0.600187	0.572513	0.68375	0.469532	0.536966	0.514577	0.610049	0.694406	0.761892	0.695483	0.631191	0.622429	0.641185	0.89354	1.09455	0.887873	1.12999	1.04758	1.2948	1.16336	1.2505	0.658137	0.855767	0.82338	0.912184	1.32777	1.34677	1.40288
7659	TAG53:2-FA18:1	Triacylglycerol	Ester	54425	DMS-MS	.	.				0.580304	0.607254	0.462976	0.49863	0.483551	0.654315	0.484063	0.536008	0.67788	0.644122	0.463844	0.695224	0.554005	0.683389	0.486933	0.59893	0.524489	0.652819	0.662114	0.71275	0.685422	0.614941	0.613879	0.629024	0.880424	1.10312	0.880053	1.13609	1.07181	1.3839	1.19868	1.32387	0.618937	0.844175	0.85384	0.914778	1.34433	1.30715	1.30676
7660	TAG53:2-FA18:2	Triacylglycerol	Ester	53727	DMS-MS	.	.				0.683116	0.712992	0.41674	0.470034	0.524148	0.841735	0.351772	0.447091	0.571534	0.516226	0.518108	0.816479	0.486541	0.666707	0.442478	0.557193	0.561022	0.726068	0.593623	0.653972	0.702635	0.624877	0.622992	0.64151	0.680228	1.11247	0.701823	1.0154	0.792893	1.15101	0.997399	1.44634	0.574191	0.792906	0.861247	1.07351	1.65659	1.7492	1.44922
7666	TAG53:3-FA16:0	Triacylglycerol	Ester	54255	DMS-MS	.	.				0.666539	0.737002	0.505601	0.461461	0.562378	0.911778	0.35797	0.422422	0.564351	0.52431	0.581846	0.942686	0.560314	0.651136	0.416739	0.614352	0.677279	0.768578	0.61381	0.640436	0.650808	0.554248	0.529889	0.585149	0.779475	1.09625	0.759019	1.05046	0.912324	1.14666	1.19842	1.87661	0.849638	1.01728	0.858487	1.04917	1.1961	1.2657	1.19531
7668	TAG53:3-FA17:0	Triacylglycerol	Ester	54067	DMS-MS	.	.				0.625341	0.672448	0.539283	0.619709	0.492157	0.671168	0.428671	0.497905	0.470642	0.487851	0.325559	0.486218	0.48047	0.575534	0.473687	0.584104	0.605561	0.824099	0.734566	0.871954	0.791656	0.736701	0.697769	0.73707	1.03086	1.25294	0.856863	1.17524	0.830499	1.13844	1.13936	1.44847	0.784841	0.916844	0.861803	0.997331	1.91178	2.08386	1.65761
7671	TAG53:3-FA18:2	Triacylglycerol	Ester	53390	DMS-MS	.	.				0.561432	0.673832	0.493295	0.571191	0.490285	0.715232	0.380449	0.482726	0.477981	0.470819	0.3558	0.525326	0.513847	0.652512	0.469964	0.598042	0.615835	0.798	0.764316	0.833603	0.798164	0.724223	0.702821	0.70025	0.906989	1.23203	0.848429	1.10966	0.841952	1.11942	1.18074	1.54638	0.826194	0.930228	0.871989	0.998635	1.80806	1.97709	1.53343
7677	TAG52:3-FA20:3	Triacylglycerol	Ester	54595	DMS-MS	.	.				0.630066	0.667913	0.430029	0.406674	0.625996	0.920838	0.387291	0.433458	0.788298	0.722824	0.919627	1.01028	0.417455	0.552735	0.410835	0.46775	0.443479	0.545211	0.481079	0.58886	0.557654	0.576672	0.533261	0.544048	0.702827	0.867177	0.624099	0.78017	0.918435	1.14416	1.31334	1.45766	0.800192	0.852509	0.965653	1.01085	0.901119	0.797909	0.853519
7678	TAG52:3-FA22:1	Triacylglycerol	Ester	53719	DMS-MS	.	.				0.276413	0.335823	0.336221	0.460912	0.349438	0.482206	0.335161	0.288847	0.221478	0.319629	0.213069	0.331236	0.243594	0.339006	0.251833	0.301541	0.393422	0.576264	0.672484	0.720175	0.675788	0.706309	0.528527	0.521286	0.823695	1.44046	0.937925	1.12898	0.982014	1.21799	1.16178	1.86899	0.834223	0.821822	0.92103	0.874166	1.04737	1.26104	0.860275
7680	TAG52:4-FA14:0	Triacylglycerol	Ester	54596	DMS-MS	.	.				0.679411	0.69758	0.278525	0.424865	0.756189	0.974351	0.320772	0.226418	0.666795	0.563889	0.546327	0.803322	0.516976	0.563434	0.497983	0.570458	0.647597	0.956902	0.884311	0.879877	0.723358	0.687272	0.612062	0.58102	0.724107	0.736471	0.43446	0.549266	0.757024	0.860381	1.42566	1.88102	1.02616	1.00754	1.31656	1.40095	1.24192	1.08118	1.29124
7683	TAG52:4-FA16:0	Triacylglycerol	Ester	54249	DMS-MS	.	.				0.323753	0.407127	0.380969	0.464826	0.311208	0.541138	0.250545	0.356764	0.222001	0.25144	0.221751	0.42351	0.248438	0.362995	0.256934	0.394796	0.399034	0.636777	0.63659	0.717776	0.693933	0.679447	0.586594	0.625408	1.06634	1.42164	0.835228	1.17049	0.838818	1.16222	1.0053	1.61739	0.73787	0.846065	0.827145	1.00229	1.58038	1.7012	1.08771
7684	TAG52:4-FA16:1	Triacylglycerol	Ester	54062	DMS-MS	.	.				0.308805	0.358209	0.450816	0.509071	0.297774	0.465542	0.337789	0.397349	0.246766	0.270037	0.201776	0.315567	0.276773	0.370328	0.315935	0.434395	0.436814	0.614112	0.892686	1.01293	0.928211	0.825971	0.670344	0.674635	1.70943	1.98314	1.25867	1.57865	1.49089	1.79044	1.52153	2.24647	1.17435	1.08851	1.31256	1.46448	1.58722	1.62795	1.06779
7686	TAG52:4-FA18:0	Triacylglycerol	Ester	53382	DMS-MS	.	.				0.454946	0.529586	0.400385	0.384592	0.490278	0.694021	0.209903	0.370641	0.335614	0.395709	0.387689	0.528624	0.378958	0.524106	0.304743	0.407778	0.42518	0.596271	0.618644	0.638861	0.657831	0.633115	0.633669	0.606466	1.08599	1.16455	0.632342	0.836396	1.02961	1.34404	1.39082	1.97665	1.10994	1.12014	1.26706	1.31503	1.14507	1.21648	1.15006
7687	TAG52:4-FA18:1	Triacylglycerol	Ester	53898	DMS-MS	.	.				0.339359	0.412981	0.41851	0.486182	0.330703	0.532997	0.333274	0.424218	0.28939	0.306582	0.235706	0.443899	0.314005	0.41339	0.313368	0.442635	0.42274	0.644017	0.752495	0.839879	0.787697	0.718064	0.614153	0.625003	1.46479	1.79651	1.11786	1.47841	1.37707	1.73613	1.29987	2.00733	0.987531	0.979759	1.13342	1.28454	1.45737	1.51833	1.17734
7688	TAG52:4-FA18:2	Triacylglycerol	Ester	54597	DMS-MS	.	.				0.293329	0.380418	0.382947	0.474391	0.282664	0.513272	0.246712	0.341584	0.190927	0.225968	0.184731	0.334425	0.237116	0.343206	0.268286	0.395427	0.410157	0.642505	0.73671	0.82858	0.777839	0.754413	0.618153	0.661652	1.21803	1.6227	0.930817	1.30838	0.936637	1.23205	1.09431	1.7425	0.850156	0.888332	0.891126	1.06241	1.69553	1.87062	1.00156
7689	TAG52:4-FA18:3	Triacylglycerol	Ester	54419	DMS-MS	.	.				0.429498	0.509536	0.453702	0.531538	0.450175	0.721098	0.382819	0.488126	0.368541	0.385514	0.334575	0.614237	0.353347	0.458998	0.336621	0.463601	0.470366	0.672159	0.656533	0.718218	0.632953	0.585686	0.568667	0.583591	1.04529	1.31711	0.862031	1.15853	1.03768	1.3605	1.02814	1.60741	0.788023	0.861427	0.959458	1.09068	1.28029	1.32618	1.30887
7690	TAG52:4-FA20:0	Triacylglycerol	Ester	53383	DMS-MS	.	.				0.385071	0.433877	0.304704	0.451751	0.275896	0.492824	0.289766	0.349132	0.290678	0.25406	0.268014	0.485544	0.225366	0.350108	0.285637	0.340161	0.419135	0.811771	0.746306	0.698124	0.657961	0.674336	0.56934	0.656642	1.24134	1.65912	0.770944	1.06605	0.977402	1.15946	0.994771	1.77149	0.841495	0.923296	0.852579	1.0075	1.60068	1.78758	1.15286
7692	TAG52:4-FA20:2	Triacylglycerol	Ester	53899	DMS-MS	.	.				0.77203	0.621542	0.421234	0.323574	0.826388	0.926359	0.375253	0.410327	0.6101	0.591567	0.502323	0.567936	0.517363	0.633327	0.419271	0.615334	0.783946	0.866574	0.996003	1.13804	0.960947	0.819126	0.755805	0.803288	0.825141	1.30669	0.865278	0.9414	1.07621	1.28093	2.0092	2.32612	1.49956	1.37886	1.78997	1.7625	1.55078	1.45299	1.15552
7693	TAG52:4-FA20:3	Triacylglycerol	Ester	53900	DMS-MS	.	.				0.751181	0.820403	0.585731	0.614127	0.85266	1.10765	0.446765	0.465284	0.811857	0.69518	0.689663	0.98889	0.515261	0.638265	0.537707	0.590441	0.721655	0.845527	0.87874	0.964657	0.801615	0.766992	0.690449	0.71007	0.87298	1.06822	0.761084	0.957848	1.17108	1.38299	1.52419	2.02409	1.42484	1.15253	1.33506	1.3951	0.904907	0.890769	1.12013
7694	TAG52:4-FA20:4	Triacylglycerol	Ester	53563	DMS-MS	.	.				0.427818	0.448756	0.348461	0.414468	0.584308	0.764658	0.303104	0.303072	0.478101	0.424441	1.14031	1.11481	0.394384	0.42135	0.263465	0.361299	0.300542	0.35697	0.548546	0.548025	0.551192	0.494613	0.516561	0.491973	0.560478	0.942599	0.531082	0.742813	0.66284	0.890285	1.14575	1.46033	0.783899	0.806481	0.88239	0.94788	0.819128	0.789009	0.724552
7695	TAG52:4-FA22:1	Triacylglycerol	Ester	54598	DMS-MS	.	.				0.475505	0.429092	0.329818	0.550289	0.189667	0.634012	0.314897	0.414316	0.227771	0.254635	0.215212	0.504341	0.295693	0.437031	0.354781	0.381678	0.502267	0.709056	0.565222	0.72508	0.776724	0.70787	0.600322	0.63439	1.15324	1.65683	0.866338	1.43676	1.2483	1.38242	1.21071	1.85474	1.19368	0.892535	0.894588	1.22243	1.41643	1.58931	1.36629
7696	TAG52:4-FA22:4	Triacylglycerol	Ester	53384	DMS-MS	.	.				0.684523	0.738114	0.41241	0.334394	0.730905	1.39239	0.380303	0.332482	0.775689	0.712866	1.01118	0.766939	0.579288	0.771953	0.43167	0.375009	0.766157	0.917312	0.607651	0.681125	0.592942	0.535812	0.464678	0.433397	0.591525	0.718846	0.456797	0.724993	0.932091	1.04126	1.12688	1.79907	1.06708	1.11828	1.19935	1.36291	1.13081	0.876184	1.12145
7698	TAG52:5-FA14:0	Triacylglycerol	Ester	53901	DMS-MS	.	.				0.644082	0.5644	0.356601	0.444835	0.709924	1.06819	0.246858	0.270413	0.553112	0.461551	0.803724	0.756621	0.450012	0.573941	0.420769	0.448979	0.693452	0.811747	0.880822	0.820334	0.581476	0.590958	0.598733	0.541653	0.511777	0.554908	0.424086	0.514873	0.633443	0.683284	1.35912	1.99002	1.13413	1.03844	1.37041	1.32183	0.937282	1.0053	1.32099
7701	TAG52:5-FA16:0	Triacylglycerol	Ester	54250	DMS-MS	.	.				0.38024	0.486855	0.419023	0.474873	0.460071	0.71659	0.297602	0.410028	0.238522	0.293051	0.291038	0.601568	0.307392	0.425163	0.27445	0.419817	0.438155	0.7646	0.630986	0.685971	0.645014	0.646408	0.605995	0.621557	1.0061	1.28729	0.756962	1.08975	0.820994	1.13678	0.977053	1.98841	0.906363	0.955276	1.02681	1.22646	1.37134	1.47502	1.31048
7702	TAG52:5-FA16:1	Triacylglycerol	Ester	54063	DMS-MS	.	.				0.345151	0.415873	0.458143	0.555383	0.363324	0.573577	0.271852	0.354281	0.214362	0.232136	0.225326	0.349483	0.258443	0.329324	0.272701	0.440942	0.460004	0.674904	0.862959	0.981038	0.880012	0.83794	0.681452	0.700361	1.69335	1.9384	1.0917	1.40235	1.27685	1.67212	1.44966	2.4608	1.31796	1.09949	1.34155	1.53043	1.75423	1.85671	1.18202
7705	TAG52:5-FA18:1	Triacylglycerol	Ester	54420	DMS-MS	.	.				0.440905	0.556056	0.472133	0.572105	0.477671	0.697962	0.387457	0.448278	0.342884	0.370623	0.324588	0.558952	0.361572	0.513469	0.35681	0.474342	0.531849	0.789283	0.790207	0.899628	0.78078	0.725702	0.626347	0.627565	1.53398	1.84784	1.11913	1.40263	1.38256	1.86942	1.38765	2.40021	1.24982	1.14857	1.46054	1.56979	1.32819	1.46796	1.49001
[truncated: 552 more rows]
[truncated: 141 more columns]
